# Supplementary material for: The underlying molecular mechanisms and biomarkers of plaque vulnerability based on bioinformatics analysis
Source: Eur J Med Res. 2022 Oct 27;27:212. doi: 10.1186/s40001-022-00840-7 (PMC9615401; doi:10.1186/s40001-022-00840-7)
Supplement: Supplementary file 2 — Additional file 2: Excel S1. All the differentially expressed genes between unstable and stable plaque of atherosclerosis. [file 40001_2022_840_MOESM2_ESM.xls]

## Sheet: nrDEG_mRNA_all
gene_symbol	logFC	AveExpr	t	P.Value	adj.P.Val	B	group
TM4SF19	1.66797	1.2897	14.5103	1.80438e-06	0.0245864	5.17362	up
DCSTAMP	0.789685	0.509982	12.1568	5.95181e-06	0.0245864	4.32512	up
MDFIC	0.793604	2.4233	11.9632	6.62707e-06	0.0245864	4.24357	up
SGCA	-1.47932	2.94072	-11.1767	1.04333e-05	0.0276483	3.89034	down
LIPA	1.88981	4.07185	10.6036	1.47946e-05	0.0300066	3.60912	up
FBLN5	-1.93589	3.65944	-10.584	1.4977e-05	0.0300066	3.5991	down
SVEP1	1.27124	1.30376	10.4614	1.6176e-05	0.0300066	3.53598	up
SCHIP1	-0.706435	1.11097	-10.1991	1.91283e-05	0.0302776	3.39728	down
NTF3	-1.00411	0.868372	-9.86533	2.38082e-05	0.0302776	3.21363	down
CCDC88A	0.976038	2.83596	9.79082	2.50227e-05	0.0302776	3.17148	up
DBI	0.981414	3.61223	9.62704	2.79474e-05	0.0302776	3.07731	up
HABP4	-0.687977	1.95026	-9.6124	2.82274e-05	0.0302776	3.06879	down
VNN1	0.883017	0.975721	9.387	3.29621e-05	0.0302776	2.93542	up
MMP12	3.22739	2.078	9.3353	3.41711e-05	0.0302776	2.90425	up
ATP6V0D2	0.855449	0.532326	9.33499	3.41785e-05	0.0302776	2.90406	up
ERBB2	-0.871124	1.79934	-9.29241	3.52125e-05	0.0302776	2.87821	down
ARL4A	0.586658	1.45853	9.20894	3.73436e-05	0.0302776	2.82711	up
CSDC2	-0.822489	0.874859	-9.13189	3.94414e-05	0.0302776	2.7794	down
CLEC18A	-0.968714	0.736051	-9.11805	3.98324e-05	0.0302776	2.77077	down
MFGE8	-1.23571	6.3225	-9.01538	4.28724e-05	0.0302776	2.70628	down
ARHGEF25	-1.09899	1.99404	-8.97368	4.41814e-05	0.0302776	2.67983	down
MTUS2	-0.686086	0.528317	-8.90229	4.6529e-05	0.0302776	2.63418	down
GJA1	-1.24448	4.2662	-8.90156	4.65539e-05	0.0302776	2.63371	down
EFEMP2	-0.688946	2.95286	-8.88252	4.72039e-05	0.0302776	2.62145	down
CCNB1	0.690153	0.741238	8.87874	4.73342e-05	0.0302776	2.61902	up
ALOX5AP	1.55809	2.74289	8.82089	4.93802e-05	0.0305335	2.58156	up
PPP1R14A	-2.49373	3.26764	-8.57869	5.91041e-05	0.0321814	2.42143	down
ST18	0.585246	0.383061	8.57076	5.94576e-05	0.0321814	2.41609	up
ZBTB47	-0.689426	1.70142	-8.50139	6.26512e-05	0.0321814	2.36916	down
CNKSR3	-0.67558	1.23948	-8.45331	6.49784e-05	0.0321814	2.33636	down
GALNT18	-1.0671	1.49377	-8.40591	6.73687e-05	0.0321814	2.30381	down
FSTL1	-0.960485	5.75621	-8.40098	6.76232e-05	0.0321814	2.30041	down
HMCN1	-1.67381	3.50843	-8.36718	6.93962e-05	0.0321814	2.27704	down
RGCC	1.57862	2.77845	8.32183	7.18581e-05	0.0321814	2.24552	up
SLC25A4	-1.67838	2.77906	-8.25799	7.54935e-05	0.0321814	2.2008	down
EFEMP1	-1.17427	6.79402	-8.237	7.67335e-05	0.0321814	2.18601	down
ADRA1B	-0.726041	0.451787	-8.20427	7.87141e-05	0.0321814	2.16285	down
CKS2	0.86924	1.29722	8.16477	8.11807e-05	0.0321814	2.13477	up
H2BC7	0.748877	0.94384	8.13266	8.32512e-05	0.0321814	2.11181	up
H1-5	1.75433	2.51396	8.09238	8.59327e-05	0.0321814	2.08288	up
H2BC9	0.682147	0.772798	8.05056	8.88206e-05	0.0321814	2.05266	up
PAM	-1.29363	5.55872	-8.04598	8.91435e-05	0.0321814	2.04934	down
F11R	1.01633	1.39765	7.99319	9.29625e-05	0.0321814	2.01091	up
MYH10	-2.66043	5.24564	-7.97041	9.46675e-05	0.0321814	1.99423	down
CCDC8	-0.75487	1.03644	-7.96682	9.49393e-05	0.0321814	1.9916	down
HPGD	1.30399	0.965466	7.95426	9.58975e-05	0.0321814	1.98238	up
DAB2IP	-0.605844	1.78902	-7.94324	9.67471e-05	0.0321814	1.97428	down
H3C7	1.76971	2.71247	7.84876	0.000104391	0.0329806	1.90427	up
PDLIM7	-1.28173	4.13655	-7.83266	0.00010576	0.0329806	1.89225	down
RASGEF1B	1.05967	2.26959	7.80764	0.000107929	0.0329806	1.87351	up
AL031777.2	0.865498	2.76485	7.79212	0.0001093	0.0329806	1.86184	up
CITED4	-0.710458	0.86655	-7.77336	0.000110983	0.0329806	1.84771	down
PTGIS	-1.19219	3.99814	-7.72506	0.000115452	0.0329806	1.81116	down
TPM2	-2.42377	6.0572	-7.70317	0.000117544	0.0329806	1.79452	down
KANK2	-0.870312	3.59105	-7.69007	0.000118816	0.0329806	1.78453	down
GPR146	0.63851	0.504869	7.65048	0.000122757	0.0329806	1.75422	up
MREG	0.668719	0.709922	7.64356	0.000123461	0.0329806	1.74891	up
AOC3	-1.86571	2.57329	-7.63415	0.000124425	0.0329806	1.74168	down
CDH13	-1.08932	4.21304	-7.6125	0.000126677	0.0329806	1.72499	down
ATP8B2	-0.853424	2.82238	-7.59696	0.000128321	0.0329806	1.71298	down
RAMP1	-2.29293	3.30903	-7.57081	0.000131143	0.0329806	1.69272	down
NCEH1	0.826471	1.35899	7.55645	0.000132722	0.0329806	1.68156	up
DUSP26	-1.41503	1.14061	-7.55084	0.000133345	0.0329806	1.67719	down
LYVE1	1.01424	1.09125	7.47323	0.000142308	0.0343418	1.61642	up
PLBD1	1.66586	2.0819	7.45465	0.000144553	0.0343418	1.60177	up
DMPK	-1.25427	2.53979	-7.43029	0.000147558	0.0343418	1.5825	down
MAN1A1	0.73253	2.51954	7.41927	0.00014894	0.0343418	1.57376	up
GLA	1.09592	2.10024	7.39678	0.000151807	0.0343418	1.55588	up
TNC	2.11838	4.41098	7.37183	0.00015506	0.0343498	1.53598	up
PKDCC	-1.53463	2.19413	-7.36815	0.000155546	0.0343498	1.53304	down
SLC9A9	0.732113	2.04382	7.33707	0.000159724	0.0345201	1.50814	up
ANO1	-1.43822	2.36874	-7.31254	0.000163111	0.0345201	1.4884	down
H3C12	1.50563	1.535	7.31122	0.000163295	0.0345201	1.48733	up
CXorf21	0.873234	1.23898	7.28339	0.000167241	0.0345201	1.46486	up
IGFBP7	-1.21879	8.24743	-7.28171	0.000167483	0.0345201	1.46349	down
ITGB1BP2	-0.800489	0.863113	-7.22927	0.000175226	0.0349725	1.42087	down
FBLIM1	-1.29998	4.75205	-7.20306	0.000179247	0.0349725	1.39945	down
PLXNB1	-0.903154	1.58383	-7.15689	0.000186585	0.0349725	1.36151	down
H1-3	1.11667	2.78216	7.15631	0.000186678	0.0349725	1.36104	up
ARHGEF26	-1.00088	1.28325	-7.11454	0.000193615	0.0349725	1.32648	down
SLC24A3	-1.05832	0.956469	-7.10135	0.000195864	0.0349725	1.31554	down
KLHL30	-0.737287	0.740153	-7.0938	0.000197165	0.0349725	1.30926	down
NXPH3	-1.43995	1.62294	-7.08502	0.000198691	0.0349725	1.30195	down
LPL	1.28517	1.18742	7.07537	0.000200382	0.0349725	1.29391	up
H2AC17	1.45328	2.5046	7.06335	0.000202513	0.0349725	1.28386	up
PTPN22	1.08754	1.26457	7.04574	0.00020568	0.0349725	1.26913	up
CD151	-1.08707	5.30243	-7.03653	0.000207358	0.0349725	1.26141	down
ACTN4	-1.23618	5.084	-7.01882	0.000210628	0.0349725	1.24653	down
MMP7	2.4542	1.34516	7.01711	0.000210948	0.0349725	1.24509	up
GAS6	-1.86124	5.27563	-6.99687	0.000214765	0.0349725	1.22803	down
GM2A	1.01572	2.3656	6.95174	0.000223556	0.0349725	1.18982	up
SHROOM3	-1.59065	1.78551	-6.94791	0.000224321	0.0349725	1.18657	down
PRELP	-0.885176	2.95753	-6.94531	0.000224841	0.0349725	1.18436	down
GEM	-1.87156	4.20445	-6.93887	0.000226137	0.0349725	1.17888	down
LIMS2	-1.0038	2.05552	-6.93708	0.000226499	0.0349725	1.17736	down
IGFBP3	-1.62085	4.345	-6.93625	0.000226667	0.0349725	1.17665	down
H3C11	1.37088	1.8741	6.92455	0.000229048	0.0349725	1.16668	up
TNFSF10	1.35185	1.97148	6.91769	0.000230458	0.0349725	1.16083	up
SDCBP	1.10783	4.16958	6.90632	0.000232816	0.0349725	1.15111	up
PRDM16	-1.09266	1.23116	-6.90107	0.000233914	0.0349725	1.14662	down
PXDC1	-1.17814	2.88515	-6.87567	0.000239309	0.0349725	1.12484	down
MPPED2	-0.984012	0.867953	-6.85552	0.000243688	0.0349725	1.10751	down
UTP18	0.585037	1.7629	6.85323	0.000244191	0.0349725	1.10554	up
H2BC14	0.96117	0.879303	6.84441	0.000246141	0.0349725	1.09793	up
H3C8	0.683604	0.657703	6.82679	0.000250089	0.0349725	1.0827	up
FANCI	0.585565	0.680108	6.82669	0.000250112	0.0349725	1.08262	up
NEXN	-1.62816	2.21767	-6.82339	0.000250858	0.0349725	1.07976	down
LPXN	0.992935	1.8875	6.81671	0.00025238	0.0349725	1.07397	up
SNX10	1.44836	1.54043	6.8124	0.000253365	0.0349725	1.07024	up
GMPR	-0.740389	0.930064	-6.80609	0.000254818	0.0349725	1.06477	down
TGFB1I1	-0.935282	2.24141	-6.80043	0.000256128	0.0349725	1.05985	down
NGF	-0.63318	0.590707	-6.79925	0.000256402	0.0349725	1.05883	down
GPAT3	0.718232	0.784374	6.77475	0.000262171	0.0354983	1.03751	up
MYEF2	-1.5394	2.0744	-6.72074	0.000275408	0.0365764	0.990237	down
CAVIN3	-0.932851	4.09718	-6.69959	0.000280795	0.0365764	0.971625	down
H4C14	1.16449	4.0776	6.69899	0.000280949	0.0365764	0.971099	up
MEGF6	-1.59119	3.10898	-6.67885	0.000286192	0.0365764	0.953321	down
MGARP	-0.664239	0.63841	-6.67246	0.000287879	0.0365764	0.947668	down
ATRNL1	-2.45198	1.90678	-6.63838	0.000297066	0.0372337	0.91743	down
SLC12A4	-0.70991	2.81354	-6.58628	0.000311754	0.0385535	0.870916	down
NOX4	-1.83923	2.90177	-6.56418	0.000318227	0.0389187	0.851083	down
NALCN	-1.05294	0.946235	-6.55451	0.000321108	0.0389187	0.842383	down
CD33	1.22593	1.37422	6.53731	0.000326304	0.0389424	0.826877	up
PCYOX1	-0.652657	2.49082	-6.52505	0.000330065	0.0389424	0.815803	down
EXT1	-1.34054	3.19996	-6.51543	0.000333052	0.0389424	0.807094	down
EVI2B	0.92701	1.62035	6.4998	0.000337969	0.0389424	0.792921	up
GRK5	-1.00665	1.67353	-6.49292	0.000340156	0.0389424	0.786679	down
SMARCA1	-0.728179	1.91879	-6.49286	0.000340178	0.0389424	0.786617	down
ARNTL	0.651732	1.37879	6.49263	0.000340252	0.0389424	0.786409	up
IBSP	3.19048	1.98625	6.48453	0.000342851	0.0389424	0.779045	up
CD36	3.83655	3.18107	6.48008	0.000344289	0.0389424	0.774995	up
FSTL3	-1.43535	2.29117	-6.44783	0.000354909	0.0394252	0.745574	down
NPR3	-1.65228	1.36453	-6.43429	0.000359478	0.0394252	0.733177	down
ORMDL3	-0.657309	2.34384	-6.43036	0.000360815	0.0394252	0.729579	down
STK38L	-0.910514	4.58469	-6.4161	0.000365721	0.0394252	0.716484	down
H2AC12	1.16637	2.84936	6.40881	0.000368256	0.0394252	0.709784	up
TAGLN	-1.9166	8.41714	-6.40783	0.000368599	0.0394252	0.708881	down
ELN	-3.04273	4.94497	-6.40446	0.000369779	0.0394252	0.705781	down
DERA	0.661049	1.97223	6.39719	0.000372339	0.0394252	0.699087	up
HVCN1	0.650641	1.22041	6.39363	0.0003736	0.0394252	0.695806	up
ACP5	2.22823	2.72006	6.37486	0.000380329	0.0394252	0.678476	up
GADD45A	-0.750665	3.00993	-6.37456	0.000380437	0.0394252	0.6782	down
IGFBP6	-1.19692	4.29237	-6.36723	0.000383101	0.0394807	0.671424	down
ABI3BP	1.13347	2.69755	6.34977	0.000389537	0.0399222	0.655236	up
CYB5R3	-0.714233	3.62688	-6.29161	0.000411858	0.0414892	0.601041	down
H2AC13	1.63096	2.90377	6.28989	0.000412539	0.0414892	0.599432	up
DACT3	-1.19832	1.7495	-6.26468	0.000422676	0.0419533	0.57579	down
PPP1R13L	-0.696619	1.46551	-6.2626	0.000423526	0.0419533	0.573834	down
COX7A1	-0.771928	3.1951	-6.25854	0.000425187	0.0419533	0.57002	down
CCRL2	0.854693	0.828272	6.24892	0.000429155	0.0420483	0.560966	up
MYH11	-2.49958	5.21905	-6.24359	0.000431369	0.0420483	0.55595	down
FOXL1	-0.797265	1.21732	-6.23639	0.000434383	0.0420483	0.549163	down
ARVCF	-1.26283	2.11096	-6.21781	0.000442271	0.0420483	0.531608	down
IFNGR1	1.05835	3.95258	6.21614	0.000442991	0.0420483	0.530021	up
PKIG	-0.880242	3.03656	-6.21259	0.00044452	0.0420483	0.526661	down
ATOH8	-1.54931	1.62963	-6.20958	0.00044582	0.0420483	0.523811	down
ATP6V1C1	0.591583	2.4549	6.20789	0.000446551	0.0420483	0.522211	up
H4C13	1.15867	2.70915	6.18692	0.000455744	0.0420922	0.502318	up
TCEA3	-0.894304	1.83794	-6.1832	0.0004574	0.0420922	0.498777	down
CLEC2D	0.631436	1.71419	6.18254	0.000457692	0.0420922	0.498154	up
TNFRSF12A	-1.10244	3.48238	-6.17625	0.000460507	0.0420922	0.492163	down
ALDH1B1	-1.79381	2.84437	-6.17541	0.000460882	0.0420922	0.49137	down
SGCE	-0.945489	2.22671	-6.17226	0.0004623	0.0420922	0.488369	down
MCAM	-2.32891	4.1256	-6.15844	0.000468577	0.0422953	0.47519	down
ZNF385A	1.0796	1.57884	6.156	0.000469695	0.0422953	0.472862	up
MYL9	-1.79548	5.71059	-6.11503	0.000488918	0.0432476	0.433634	down
ITGA6	0.996607	1.7621	6.11242	0.000490174	0.0432476	0.431122	up
ARL6IP1	0.605161	3.45598	6.10878	0.000491927	0.0432476	0.427628	up
FIBIN	-1.96438	2.84789	-6.09245	0.000499888	0.0435349	0.411912	down
DBNDD2	-0.606942	3.0445	-6.07211	0.000510008	0.0439349	0.392283	down
SACS	-0.642195	1.64866	-6.07199	0.000510069	0.0439349	0.392165	down
H2BC5	0.734397	3.50041	6.05908	0.00051661	0.0439349	0.379679	up
ST6GAL2	-1.97611	1.9305	-6.04779	0.000522413	0.0439349	0.36873	down
MMP9	4.00004	3.18093	6.04215	0.000525335	0.0439349	0.36326	up
ATP6V0C	0.770933	1.82743	6.0398	0.000526557	0.0439349	0.360982	up
PCDH7	-1.67642	3.51149	-6.03699	0.000528029	0.0439349	0.358245	down
TIAM1	0.804017	1.05668	6.03099	0.000531173	0.0439349	0.352421	up
KDR	0.978279	0.837745	6.02771	0.000532903	0.0439349	0.349232	up
ILK	-0.901582	4.33804	-5.99523	0.000550386	0.0445836	0.317553	down
GPR183	0.958496	1.5696	5.96766	0.000565726	0.0446562	0.29055	up
CNN1	-2.89481	3.42356	-5.95923	0.000570515	0.0448434	0.282267	down
MXRA7	-0.997412	3.90974	-5.95268	0.000574263	0.0449476	0.27583	down
JPH2	-1.58854	1.42438	-5.93553	0.000584215	0.045061	0.258937	down
NUDT1	0.777974	1.801	5.92981	0.000587577	0.045061	0.253293	up
PBXIP1	-0.741063	3.15012	-5.92316	0.000591511	0.045061	0.246729	down
PPP1R3B	-0.66098	2.29206	-5.91858	0.000594236	0.045061	0.242207	down
HIGD2A	0.689925	2.24394	5.91755	0.000594851	0.045061	0.241189	up
CAP2	-1.0577	1.51891	-5.91301	0.000597575	0.045061	0.236693	down
H2AC14	1.70547	2.58147	5.90652	0.000601486	0.045061	0.230273	up
NSUN7	-0.584544	0.494803	-5.90045	0.000605171	0.045061	0.22426	down
EPS8L2	-0.721366	1.47202	-5.89865	0.000606273	0.045061	0.222469	down
IFI27	1.81384	4.00265	5.89707	0.000607234	0.045061	0.220911	up
DMWD	-0.584669	1.70647	-5.89613	0.000607809	0.045061	0.219978	down
DKK3	-1.1659	4.92877	-5.89302	0.000609721	0.045061	0.216886	down
DMXL2	1.13026	2.52974	5.88384	0.000615391	0.0451878	0.207772	up
TLR6	0.665292	0.916316	5.87469	0.000621096	0.0451878	0.198682	up
BGN	-0.939199	6.02993	-5.86567	0.000626787	0.0451878	0.189695	down
ITIH5	-1.38931	1.49398	-5.86135	0.000629531	0.0451878	0.185391	down
MYLIP	-1.49881	2.92574	-5.86027	0.000630218	0.0451878	0.184317	down
ST3GAL5	0.665432	1.27292	5.85847	0.000631368	0.0451878	0.18252	up
TFEC	1.41318	1.83618	5.85536	0.00063336	0.0451878	0.179416	up
CTTN	-0.866264	3.78567	-5.84268	0.000641549	0.0455967	0.166752	down
CBX7	-0.590955	1.91146	-5.82624	0.000652344	0.0458242	0.150296	down
PACC1	0.80309	1.04815	5.82587	0.000652587	0.0458242	0.149929	up
RAB23	-1.14156	2.07757	-5.82178	0.000655308	0.0458242	0.145824	down
NCOA4	0.609095	3.95831	5.82062	0.000656081	0.0458242	0.144661	up
NPTN	-0.694997	4.23546	-5.81809	0.000657766	0.0458242	0.142132	down
FGF2	-0.752837	1.19962	-5.81172	0.000662043	0.0458242	0.135737	down
CAVIN1	-0.965259	4.88605	-5.80254	0.000668262	0.045958	0.12651	down
SNX25	-0.916143	1.82676	-5.79656	0.000672345	0.045958	0.120497	down
SMOC2	-1.61853	4.23873	-5.78837	0.000677991	0.045958	0.112242	down
RGN	-0.613428	1.19117	-5.78302	0.000681704	0.045958	0.106848	down
MGAT4A	0.880476	3.04057	5.77959	0.000684093	0.045958	0.103394	up
TCEAL3	-0.787099	2.25391	-5.7757	0.000686821	0.045958	0.0994643	down
CTSK	1.74361	4.33659	5.77295	0.000688751	0.045958	0.0966924	up
STEAP4	2.67933	2.60247	5.76492	0.000694436	0.0461713	0.0885716	up
PCBP4	-0.667524	1.82116	-5.7602	0.000697799	0.0462292	0.0837982	down
GALNS	0.672128	1.39622	5.74194	0.00071098	0.0469348	0.0653053	up
CD84	1.38627	2.39045	5.72293	0.000725005	0.0474581	0.0459894	up
GRK3	0.759106	1.17746	5.72082	0.000726583	0.0474581	0.04384	up
ARHGEF3	0.833418	1.13515	5.71354	0.000732048	0.0474807	0.036428	up
MAGED2	-0.903969	3.73824	-5.70502	0.000738499	0.0475606	0.0277471	down
FADS2	-0.858326	2.4965	-5.70178	0.000740971	0.0475606	0.0244403	down
CRIM1	-1.55222	4.45775	-5.69741	0.000744321	0.0476109	0.019976	down
CPXM2	-1.30144	3.32819	-5.67665	0.000760457	0.0481128	-0.00125436	down
FABP4	1.86021	1.21221	5.674	0.000762543	0.0481128	-0.00396693	up
HNMT	0.79378	3.50407	5.67054	0.000765279	0.0481211	-0.00751349	up
GPD2	0.661433	1.62053	5.66729	0.000767862	0.0481211	-0.0108507	up
FCER1G	1.87846	3.90845	5.64411	0.000786543	0.0485198	-0.0346639	up
SYNPO	-1.30981	2.96771	-5.64373	0.000786849	0.0485198	-0.03505	down
IRAG1	-1.47964	3.27727	-5.6308	0.000797496	0.0485198	-0.0483714	down
VASN	-0.917537	2.03031	-5.62997	0.000798188	0.0485198	-0.0492303	down
PDGFA	-0.914935	3.48778	-5.62653	0.000801049	0.0485198	-0.0527778	down
LDB3	-1.19096	0.944361	-5.62379	0.000803338	0.0485198	-0.0556062	down
COL4A5	-1.21635	1.55175	-5.62297	0.000804027	0.0485198	-0.0564566	down
CLEC7A	1.31844	3.02563	5.6218	0.000805006	0.0485198	-0.0576629	up
PDK3	-0.705927	2.23463	-5.61565	0.000810178	0.0485198	-0.0640136	down
LIMS4	-0.731547	1.11095	-5.61424	0.00081137	0.0485198	-0.0654715	down
KMO	0.626108	0.633507	5.61122	0.000813928	0.0485198	-0.0685941	up
CCN2	-1.01636	5.72042	-5.60837	0.000816352	0.0485198	-0.0715431	down
P3H3	-0.589297	1.70735	-5.58764	0.000834218	0.0485198	-0.0930212	down
PLA2G7	1.12296	0.994159	5.58742	0.000834413	0.0485198	-0.0932525	up
TMEM47	-1.97778	3.09368	-5.5871	0.000834689	0.0485198	-0.0935806	down
CYTL1	-2.19596	2.12659	-5.58045	0.00084052	0.0485198	-0.10049	down
MICAL2	-1.03167	4.49993	-5.57873	0.000842034	0.0485198	-0.102277	down
IGFBPL1	-1.1415	0.743619	-5.57171	0.000848241	0.0485198	-0.109566	down
CSTB	1.61389	2.51322	5.56462	0.000854569	0.0485198	-0.116945	up
AQP1	-1.17654	5.6316	-5.5638	0.000855309	0.0485198	-0.117805	down
ADCY9	-0.583492	1.28739	-5.55616	0.000862187	0.0485294	-0.125759	down
OXTR	-0.721917	0.639521	-5.55491	0.000863326	0.0485294	-0.127069	down
CCN3	-2.22588	5.34234	-5.52825	0.000887869	0.0489384	-0.154918	down
PLCD3	-0.745326	1.53202	-5.52646	0.000889544	0.0489384	-0.156791	down
LMOD1	-2.17621	3.45494	-5.51949	0.000896097	0.0489384	-0.164087	down
HSPB1	-1.18608	5.3313	-5.51907	0.000896497	0.0489384	-0.16453	down
VIPR2	-0.727065	0.520738	-5.51072	0.000904431	0.0489384	-0.173289	down
FBXO32	-1.46183	3.20605	-5.50822	0.000906817	0.0489384	-0.175908	down
HRCT1	-0.741577	0.755188	-5.5052	0.000909718	0.0489384	-0.179084	down
CAPG	1.72902	4.65706	5.50431	0.00091057	0.0489384	-0.180014	up
SUN1	-0.833275	3.51743	-5.49319	0.00092134	0.0489384	-0.191708	down
ZMIZ1	0.801448	1.514	5.49308	0.000921448	0.0489384	-0.191825	up
PTGDS	3.09883	2.5838	5.48857	0.00092585	0.0489384	-0.196565	up
CFI	1.18345	1.96744	5.48338	0.000930952	0.0489384	-0.202032	up
H3C10	0.759806	2.14688	5.48228	0.000932042	0.0489384	-0.203196	up
DDX60L	1.55407	2.10095	5.47787	0.000936407	0.0489384	-0.207844	up
ATP2B1	0.741665	2.66649	5.47375	0.000940505	0.0489403	-0.212189	up
IL1RN	1.08504	0.990132	5.47238	0.000941871	0.0489403	-0.213633	up
SLCO2A1	0.672869	0.500125	5.46397	0.000950309	0.0492409	-0.22251	up
OAS1	1.01053	1.8547	5.45551	0.000958895	0.0494852	-0.231462	up
AOPEP	-1.28562	4.27271	-5.44629	0.000968343	0.0497133	-0.241224	down
GBP5	0.854445	1.36666	5.44065	0.000974164	0.0497133	-0.247191	up
CIDEB	0.793571	1.01992	5.43603	0.000978973	0.0497133	-0.252096	up
ANTXR1	-0.963604	4.6441	-5.43486	0.000980198	0.0497133	-0.253341	down
LTBP3	-0.885408	3.53043	-5.42072	0.000995087	0.0498888	-0.268358	down
VAV3	1.02744	1.01513	5.41735	0.000998665	0.0499333	-0.271934	up
TEAD3	-0.64071	0.919737	-5.39819	0.00101933	0.0508297	-0.292348	down
IRAG2	0.800242	1.33334	5.3934	0.00102458	0.0508766	-0.297465	up
GFPT1	-0.687938	2.23549	-5.39232	0.00102576	0.0508766	-0.298613	down
TCEAL4	-0.990182	3.39156	-5.3894	0.00102897	0.0508997	-0.301727	down
PRCP	0.972324	3.10693	5.37488	0.00104512	0.0512697	-0.317257	up
COPRS	-0.803796	3.26048	-5.36577	0.00105539	0.0512697	-0.327014	down
MANSC1	-0.731673	1.06229	-5.36273	0.00105885	0.0512697	-0.330276	down
CDK1	0.693817	0.72828	5.35677	0.00106565	0.0512697	-0.336666	up
MARCHF1	1.34557	2.64212	5.35665	0.00106579	0.0512697	-0.336789	up
ACSL5	0.828884	1.24044	5.35409	0.00106873	0.0512697	-0.339542	up
C9orf72	0.764847	1.78328	5.35366	0.00106923	0.0512697	-0.340006	up
FABP5	2.6938	2.99469	5.34829	0.00107543	0.0512697	-0.345775	up
PAWR	-0.750014	2.88798	-5.34549	0.00107867	0.0512697	-0.348779	down
TMEM19	0.663564	1.77323	5.33538	0.00109049	0.0512697	-0.359656	up
MRAP2	-1.97442	2.05369	-5.33348	0.00109272	0.0512697	-0.361697	down
S100A10	1.45892	4.10589	5.33222	0.00109421	0.0512697	-0.363059	up
MATK	1.14743	0.95135	5.33104	0.0010956	0.0512697	-0.364324	up
GPR65	0.653008	1.11398	5.33083	0.00109585	0.0512697	-0.364551	up
SCARF2	-0.631053	1.76125	-5.32375	0.00110427	0.0512697	-0.372191	down
FLNA	-1.38324	6.43017	-5.32186	0.00110652	0.0512697	-0.374224	down
PPT1	0.858644	3.86093	5.31999	0.00110876	0.0512697	-0.376241	up
PRC1	0.644374	1.12459	5.3153	0.00111439	0.0512697	-0.381301	up
TLR8	0.690321	0.870016	5.30587	0.00112582	0.0512697	-0.391494	up
SLC7A8	1.35752	1.57348	5.3047	0.00112724	0.0512697	-0.392756	up
CDH2	-1.07387	1.55342	-5.30404	0.00112805	0.0512697	-0.393466	down
LTBP1	-1.55783	5.62938	-5.29515	0.00113897	0.0513961	-0.403092	down
MAP1B	-1.39461	3.73333	-5.29436	0.00113994	0.0513961	-0.403947	down
PDZRN3	-1.51091	1.49355	-5.29085	0.00114429	0.0513961	-0.40775	down
IGSF9B	-0.797019	0.675361	-5.28278	0.00115435	0.0514967	-0.416495	down
SOAT1	0.877037	2.37238	5.27493	0.00116423	0.0517903	-0.425017	up
HSPB8	-1.6355	2.2478	-5.2652	0.00117661	0.0518916	-0.435584	down
NPR1	-1.7343	1.58073	-5.26435	0.0011777	0.0518916	-0.436514	down
NPC2	1.12435	5.645	5.25917	0.00118435	0.052061	-0.442145	up
SLC14A1	-2.1676	3.03986	-5.25001	0.00119624	0.0520809	-0.452128	down
PARM1	-1.38175	1.76421	-5.24665	0.00120062	0.0520809	-0.455785	down
DLGAP1	-0.954537	0.610061	-5.24341	0.00120488	0.0520809	-0.459324	down
CACNA1H	-0.753367	0.729822	-5.23849	0.00121136	0.0520809	-0.464693	down
LTBP4	-1.41513	4.10451	-5.23163	0.00122046	0.0520809	-0.472182	down
MCTP1	1.4188	2.23933	5.22741	0.00122611	0.0520809	-0.476797	up
SPINT2	-0.949287	3.93042	-5.22577	0.00122831	0.0520809	-0.478594	down
H2BC10	0.798588	3.06369	5.2205	0.00123541	0.0520809	-0.484358	up
CTSL	2.22118	4.98209	5.22012	0.00123591	0.0520809	-0.484766	up
SNTA1	-0.849633	1.74558	-5.2195	0.00123676	0.0520809	-0.485451	down
FTL	1.78442	9.02991	5.21847	0.00123815	0.0520809	-0.486577	up
B2M	0.893585	9.54499	5.21038	0.00124917	0.0523673	-0.495441	up
CALML4	0.643192	0.677812	5.20933	0.0012506	0.0523673	-0.496593	up
TINAGL1	-1.64056	3.99039	-5.20383	0.00125815	0.052545	-0.502617	down
NIBAN1	-1.12806	3.65805	-5.20073	0.00126245	0.052545	-0.506026	down
FLT1	1.15185	1.25768	5.19948	0.00126418	0.052545	-0.507397	up
SEL1L3	1.15671	1.43025	5.19804	0.00126618	0.052545	-0.508981	up
FKBP15	0.724768	2.23082	5.19358	0.00127239	0.0526771	-0.51388	up
SLC31A2	1.06297	1.86072	5.18439	0.00128529	0.0527654	-0.523981	up
NCSTN	0.893112	2.78937	5.18372	0.00128623	0.0527654	-0.524715	up
SLC39A8	1.43137	1.5895	5.18243	0.00128805	0.0527654	-0.526132	up
SKAP2	0.97529	1.63962	5.18208	0.00128856	0.0527654	-0.526523	up
TJP2	-0.761163	2.41851	-5.16963	0.00130632	0.0532575	-0.540234	down
SCD	1.66398	1.99451	5.16584	0.00131178	0.0533628	-0.544412	up
RASL12	-1.53783	1.67934	-5.14966	0.00133539	0.053663	-0.562287	down
DMD	-1.4654	3.14044	-5.13685	0.00135442	0.053663	-0.576469	down
ARL15	0.818566	1.84062	5.13421	0.00135838	0.053663	-0.579392	up
SLC6A6	1.27911	2.15578	5.13401	0.00135866	0.053663	-0.579605	up
PACSIN3	-0.808309	0.721225	-5.13395	0.00135876	0.053663	-0.579675	down
LBR	0.997261	1.85704	5.13335	0.00135966	0.053663	-0.580336	up
ACADL	-1.00485	1.07095	-5.13138	0.00136264	0.0536664	-0.58253	down
ZEB2	0.925547	4.3342	5.12434	0.00137328	0.053971	-0.59033	up
GATA6	-0.807001	1.71159	-5.12215	0.00137661	0.0539876	-0.59276	down
EMP2	-0.732272	2.55186	-5.11141	0.0013931	0.0543643	-0.604697	down
DMTN	-0.828216	0.984811	-5.11017	0.00139501	0.0543643	-0.606073	down
PLD3	1.12193	4.83896	5.10437	0.00140401	0.0544388	-0.612524	up
C1orf198	-0.890072	3.64704	-5.10378	0.00140493	0.0544388	-0.613181	down
PDPN	1.54844	1.70805	5.0989	0.00141256	0.0544759	-0.618612	up
SNRPN	-0.75875	3.80497	-5.09698	0.00141558	0.0544792	-0.620755	down
NRP2	1.00222	2.97862	5.09145	0.0014243	0.0546924	-0.626919	up
HHEX	0.744228	1.13839	5.08974	0.00142701	0.0546924	-0.628827	up
PPP1R12B	-2.20534	4.19008	-5.08155	0.00144006	0.0550788	-0.637961	down
PRSS35	-0.864728	0.785903	-5.0736	0.00145287	0.0553403	-0.646844	down
SEPTIN5	-0.974996	1.80664	-5.06361	0.00146914	0.0558453	-0.658021	down
BMP2K	0.982252	3.10343	5.05985	0.00147532	0.0558862	-0.662235	up
LGALS3	0.692077	3.88784	5.05615	0.00148141	0.0559555	-0.666375	up
KYNU	1.45412	1.62218	5.05441	0.0014843	0.0559555	-0.668325	up
DRAM2	0.775759	2.82596	5.04798	0.00149499	0.0559555	-0.675535	up
COMMD9	0.758746	2.02525	5.04636	0.0014977	0.0559555	-0.677352	up
YAP1	-1.11817	3.17413	-5.04542	0.00149927	0.0559555	-0.678407	down
SHTN1	0.776083	1.61766	5.0452	0.00149964	0.0559555	-0.678655	up
TMEM25	-0.657687	1.2894	-5.04159	0.00150571	0.0559555	-0.682708	down
LMCD1	-1.51241	4.21904	-5.04009	0.00150823	0.0559555	-0.684391	down
RRAS2	-0.774124	1.73734	-5.03429	0.00151807	0.0561033	-0.690918	down
PARP4	0.763453	2.18149	5.03417	0.00151827	0.0561033	-0.69105	up
PRKX	0.6797	1.46203	5.02881	0.00152741	0.0562703	-0.697079	up
ITGA3	-0.888233	2.91472	-5.02796	0.00152885	0.0562703	-0.698028	down
IVNS1ABP	0.837068	3.36657	5.02269	0.00153792	0.0563802	-0.703966	up
PDLIM3	-1.73299	4.67675	-5.01676	0.00154816	0.0566439	-0.710638	down
DEPTOR	0.946146	1.26479	5.01287	0.00155494	0.0566682	-0.715024	up
TYROBP	1.798	5.03314	5.00769	0.00156402	0.0567761	-0.720876	up
ARHGEF9	-0.949193	1.93296	-4.99273	0.00159054	0.0574016	-0.737771	down
CHSY3	-0.845023	1.6977	-4.97832	0.00161655	0.0578099	-0.754078	down
ARHGEF17	-1.01836	2.42583	-4.97366	0.00162506	0.0579704	-0.759362	down
COL6A3	1.89654	4.51187	4.97013	0.00163155	0.0579793	-0.763365	up
BLNK	0.747686	1.25931	4.96623	0.00163875	0.0581239	-0.767794	up
EHD3	-0.823094	1.51529	-4.96034	0.00164967	0.0581776	-0.774476	down
SCARF1	0.847313	1.02533	4.94559	0.00167742	0.0585628	-0.791255	up
PLCB1	0.843175	0.830654	4.9448	0.00167892	0.0585628	-0.792149	up
CCR1	1.70976	1.90199	4.94294	0.00168246	0.0585628	-0.794268	up
MAOB	-0.91768	1.5878	-4.9403	0.00168749	0.0585628	-0.797274	down
NHS	-0.909684	1.15749	-4.93951	0.00168901	0.0585628	-0.79818	down
JAM3	-0.752714	3.00866	-4.93741	0.00169302	0.0585924	-0.800567	down
ANXA2	0.835752	6.62167	4.93155	0.0017043	0.0588674	-0.80725	up
CPVL	1.6827	2.94447	4.93	0.00170731	0.0588674	-0.809025	up
TTLL7	-1.38741	2.53865	-4.92433	0.00171833	0.0588861	-0.815496	down
COLEC12	1.06984	1.91817	4.92356	0.00171983	0.0588861	-0.816376	up
HS2ST1	0.672628	1.16698	4.92156	0.00172373	0.0588861	-0.818655	up
LPAR6	1.09235	3.36041	4.90801	0.00175047	0.059374	-0.834148	up
ZNF267	0.927544	1.92207	4.90144	0.0017636	0.0595896	-0.84167	up
WFS1	-0.87704	1.65192	-4.89517	0.00177622	0.0597984	-0.848854	down
PLIN2	2.00628	2.71687	4.89273	0.00178118	0.0597993	-0.85166	up
H2BC3	1.05522	1.81014	4.89198	0.0017827	0.0597993	-0.852516	up
INHBA	-1.30601	2.57164	-4.88988	0.00178696	0.0598343	-0.854924	down
CAB39L	-0.686182	1.23998	-4.88725	0.00179232	0.0598368	-0.85794	down
INPP5A	-0.884532	1.75498	-4.87911	0.00180905	0.060226	-0.867297	down
GPR176	-0.744662	2.30747	-4.87749	0.0018124	0.060226	-0.869156	down
GPNMB	1.26075	5.43736	4.87523	0.00181707	0.060226	-0.871751	up
VCL	-1.11816	3.90293	-4.87159	0.00182464	0.060226	-0.875937	down
CEP170	0.811656	3.33028	4.85843	0.0018523	0.0610305	-0.891095	up
LCP1	1.88227	4.22092	4.85509	0.00185938	0.0610622	-0.894938	up
OTULINL	0.796921	1.4971	4.84535	0.00188024	0.0613018	-0.90618	up
MPP1	1.21351	2.51644	4.84529	0.00188036	0.0613018	-0.906246	up
PECAM1	1.50298	3.64954	4.84179	0.00188792	0.0614402	-0.910288	up
RBPMS	-1.10554	2.62424	-4.83218	0.00190886	0.0619044	-0.921403	down
PRUNE2	-1.53446	3.22616	-4.83063	0.00191224	0.0619059	-0.923189	down
NABP1	1.53926	3.24448	4.82408	0.00192669	0.0622201	-0.930778	up
SH2D3C	0.595531	0.689451	4.82089	0.00193377	0.0622201	-0.934472	up
C1GALT1	0.798667	2.26099	4.81945	0.00193697	0.0622201	-0.936142	up
OGFRL1	0.731817	2.47944	4.81731	0.00194174	0.0622201	-0.938621	up
H3C14	1.15757	1.39819	4.81716	0.00194207	0.0622201	-0.938793	up
H3C15	1.15757	1.39819	4.81716	0.00194207	0.0622201	-0.938793	up
MAP3K7CL	-0.972034	1.77888	-4.8092	0.00195995	0.0625062	-0.948031	down
GALC	0.78958	2.3077	4.80868	0.00196111	0.0625062	-0.948629	up
ATP6V1F	0.868428	3.74634	4.80348	0.00197289	0.0626282	-0.954667	up
TSPAN15	1.298	1.83566	4.80255	0.001975	0.0626282	-0.955748	up
IFIT3	0.736243	1.8232	4.80189	0.0019765	0.0626282	-0.956512	up
RPL28	0.774438	3.16983	4.80082	0.00197894	0.0626282	-0.957758	up
FGFRL1	-0.709546	1.16499	-4.79956	0.00198182	0.0626282	-0.959223	down
FGFR1	-0.6228	3.24542	-4.79028	0.00200312	0.0629796	-0.970007	down
ACTA2	-2.36802	7.60399	-4.78594	0.0020132	0.062991	-0.975066	down
SCX	-1.13335	0.808388	-4.77871	0.00203006	0.0630017	-0.983481	down
ZFP36L1	0.851737	3.31332	4.7735	0.00204232	0.0630017	-0.989556	up
NCKAP1L	1.31548	2.83925	4.7734	0.00204256	0.0630017	-0.989674	up
CD4	1.36152	2.28036	4.77094	0.00204838	0.0630017	-0.992545	up
VPS8	0.700394	3.11952	4.77025	0.00205002	0.0630017	-0.993354	up
SAMD9L	0.648933	1.98628	4.76808	0.00205518	0.0630141	-0.995887	up
ELMO1	0.748938	2.33611	4.7652	0.00206202	0.0631197	-0.999243	up
PRKG1	-1.42709	3.04336	-4.75968	0.00207524	0.0632984	-1.00569	down
TNS1	-1.18556	4.78536	-4.75614	0.00208378	0.0632984	-1.00983	down
PSMB9	0.755219	2.4957	4.75318	0.00209092	0.0632984	-1.01329	up
WTIP	-1.36301	2.39561	-4.75071	0.00209691	0.0632984	-1.01618	down
CKLF	0.985551	3.35605	4.74993	0.00209883	0.0632984	-1.0171	up
SPECC1	-0.965682	3.1389	-4.74681	0.00210643	0.0632984	-1.02075	down
FZD6	-0.617738	1.76466	-4.74398	0.00211337	0.0632984	-1.02406	down
SPEG	-1.54587	2.54171	-4.74199	0.00211823	0.0632984	-1.02639	down
ARHGAP15	0.738249	1.91723	4.74145	0.00211957	0.0632984	-1.02702	up
METTL24	-0.659394	0.747038	-4.73988	0.00212344	0.0632984	-1.02886	down
IGKV1-17	1.17211	0.900693	4.73627	0.00213236	0.0632984	-1.0331	up
KANK1	-1.52377	2.69972	-4.73613	0.0021327	0.0632984	-1.03325	down
TPP1	1.1067	3.48556	4.73037	0.00214702	0.0635203	-1.04001	up
TNFRSF11A	0.697887	0.596193	4.72557	0.00215904	0.0635677	-1.04565	up
GALNT2	-0.787693	2.66475	-4.70987	0.00219885	0.0642909	-1.0641	down
GLS	-0.70528	4.92827	-4.70585	0.00220919	0.0644169	-1.06884	down
DAB2	1.29432	3.88164	4.6959	0.00223498	0.0647155	-1.08056	up
FGD6	0.667631	1.27435	4.69501	0.0022373	0.0647155	-1.08161	up
CCL8	1.43675	1.66055	4.69269	0.00224337	0.0647155	-1.08434	up
PLEK	1.57155	2.58535	4.69151	0.00224646	0.0647155	-1.08574	up
PLEKHG3	-0.636731	1.49038	-4.69008	0.00225022	0.0647155	-1.08742	down
LGI2	0.585056	0.660123	4.68681	0.00225883	0.0648627	-1.09128	up
ITGA8	-1.92962	5.01686	-4.68457	0.00226475	0.0649322	-1.09393	down
ANPEP	1.89114	1.83222	4.68032	0.00227602	0.0651545	-1.09894	up
SLC38A6	0.805087	3.3819	4.67767	0.0022831	0.0652016	-1.10208	up
TIMP3	1.82812	4.3879	4.67436	0.00229195	0.0652081	-1.10599	up
MFAP4	-1.71578	4.04162	-4.66929	0.0023056	0.0653089	-1.11199	down
HMGA1	0.945711	1.16692	4.64572	0.00237021	0.0667632	-1.13992	up
CTSS	1.89642	5.07999	4.64531	0.00237136	0.0667632	-1.14041	up
BCAT1	1.87597	3.00357	4.63991	0.00238643	0.0668706	-1.14682	up
DRAM1	1.11678	2.17036	4.63808	0.0023916	0.0669142	-1.149	up
HLA-B	1.21691	6.77683	4.63197	0.00240884	0.0672952	-1.15627	up
RB1	0.771653	2.87077	4.62875	0.00241797	0.0674383	-1.16009	up
AFAP1L1	0.69155	0.814035	4.62723	0.0024223	0.0674383	-1.1619	up
RNF130	0.71904	3.69569	4.62633	0.00242487	0.0674383	-1.16297	up
NR1H3	1.17018	2.10958	4.62208	0.00243704	0.0676054	-1.16803	up
FBXL22	-0.652891	0.682461	-4.62101	0.00244012	0.0676054	-1.16931	down
CEMIP	2.16081	2.59015	4.61948	0.00244451	0.0676054	-1.17113	up
PGM5	-1.35079	2.12809	-4.61749	0.00245024	0.0676054	-1.1735	down
SERPINF1	1.99338	3.36855	4.61648	0.00245318	0.0676054	-1.17471	up
SPP1	3.8027	8.18283	4.6155	0.00245601	0.0676054	-1.17587	up
SPRYD3	-0.664676	2.44891	-4.61411	0.00246004	0.0676054	-1.17753	down
CRYBG1	0.754869	1.16311	4.61131	0.00246816	0.0677209	-1.18087	up
TPM1	-1.42926	6.14008	-4.60261	0.00249363	0.0679838	-1.19125	down
CYP1B1	1.31923	1.34422	4.59729	0.00250937	0.0679838	-1.19761	up
NFIX	-0.839235	2.45185	-4.59595	0.00251334	0.0679838	-1.19921	down
GNA13	0.659642	2.35913	4.58105	0.00255801	0.0686703	-1.21704	up
MYH9	-0.718569	5.58511	-4.57706	0.00257015	0.0688963	-1.22182	down
ZNF704	-1.19514	2.49868	-4.56682	0.00260151	0.0690386	-1.2341	down
SORBS2	-1.68258	3.51089	-4.56359	0.00261151	0.0690568	-1.23798	down
FHL1	-1.8669	5.65208	-4.56342	0.00261203	0.0690568	-1.23818	down
TMEM130	-1.22863	2.16807	-4.56263	0.00261448	0.0690568	-1.23913	down
TANC1	-0.595623	1.75766	-4.55957	0.00262398	0.0690568	-1.2428	down
CD48	1.13822	1.9009	4.55564	0.00263625	0.069193	-1.24752	up
CAMK2G	-0.850757	2.14948	-4.55416	0.0026409	0.069193	-1.2493	down
ZEB1	-0.848507	3.29229	-4.54945	0.00265573	0.0693552	-1.25497	down
CLEC4A	0.636491	1.05953	4.54428	0.0026721	0.0695196	-1.26119	up
HSPA2	-0.679011	1.32306	-4.53908	0.00268868	0.0698052	-1.26745	down
ARAP2	0.805721	1.32791	4.53682	0.0026959	0.0698052	-1.27017	up
SMAD9	-0.839842	1.07369	-4.53627	0.00269767	0.0698052	-1.27083	down
ZNF217	0.59068	1.18328	4.53613	0.00269813	0.0698052	-1.27101	up
COL4A3	-0.62838	0.940503	-4.53033	0.00271683	0.0700946	-1.278	down
GPR137B	1.11246	2.11101	4.52514	0.00273368	0.0703325	-1.28426	up
GIMAP7	1.01078	1.78716	4.5227	0.00274166	0.0703918	-1.28721	up
MSRB3	-1.11744	3.30381	-4.52128	0.00274629	0.0703918	-1.28892	down
DSTN	-1.80404	6.19461	-4.51864	0.00275496	0.0703918	-1.29211	down
TOP2A	0.651892	0.698257	4.50675	0.00279435	0.0704766	-1.30648	up
SELENOW	-0.783551	4.95639	-4.50484	0.00280074	0.0704766	-1.3088	down
CFL2	-1.20026	2.57979	-4.50432	0.00280248	0.0704766	-1.30943	down
EFHD1	-1.67515	2.19689	-4.50354	0.0028051	0.0704766	-1.31038	down
TPH1	-2.10068	1.41939	-4.50285	0.00280741	0.0704766	-1.31121	down
PKD1	-0.860876	3.80437	-4.50272	0.00280785	0.0704766	-1.31137	down
GREM1	1.7769	0.965713	4.49919	0.00281971	0.0704766	-1.31563	up
RGS5	-2.88625	6.03036	-4.49823	0.00282294	0.0704766	-1.3168	down
ANKRD6	-1.33815	2.24548	-4.49816	0.00282319	0.0704766	-1.31689	down
LAPTM5	2.05605	4.59803	4.49362	0.00283857	0.0705742	-1.32239	up
RASGRP3	0.78053	2.36091	4.48785	0.00285823	0.0708827	-1.32938	up
ATP6V1A	1.01758	2.92255	4.47944	0.00288718	0.0713128	-1.33959	up
MMP8	0.746554	0.38535	4.47761	0.00289354	0.0713128	-1.34182	up
GPRIN3	1.03276	1.33144	4.47646	0.00289754	0.0713128	-1.34321	up
SCUBE3	-1.24251	1.06557	-4.47452	0.00290429	0.0713128	-1.34557	down
DIXDC1	-0.754643	2.43671	-4.46871	0.00292457	0.0713128	-1.35262	down
FAH	0.624581	1.5318	4.46754	0.0029287	0.0713128	-1.35405	up
ID4	-1.87613	3.57576	-4.46716	0.00293002	0.0713128	-1.35451	down
RFTN1	-0.869289	2.84631	-4.46696	0.00293075	0.0713128	-1.35476	down
BID	1.35766	1.8052	4.46507	0.0029374	0.0713128	-1.35706	up
H2AC8	0.631869	3.98615	4.46267	0.00294589	0.0713128	-1.35998	up
RRAD	-1.16976	1.94642	-4.4576	0.00296387	0.0713128	-1.36615	down
GPLD1	-0.795436	0.734633	-4.4557	0.00297065	0.0713128	-1.36846	down
GIMAP2	0.77092	1.98191	4.45564	0.00297088	0.0713128	-1.36854	up
CYRIA	0.653133	0.973254	4.4556	0.00297102	0.0713128	-1.36859	up
FXYD6	0.934314	1.05938	4.45339	0.0029789	0.0713128	-1.37127	up
DUSP10	0.716352	0.933095	4.45316	0.00297976	0.0713128	-1.37156	up
GSG1L	-0.68525	0.417268	-4.45303	0.0029802	0.0713128	-1.37171	down
CRIP2	-1.20651	4.79634	-4.45111	0.00298711	0.0713128	-1.37406	down
SYNM	-1.08642	1.93653	-4.45063	0.00298881	0.0713128	-1.37464	down
CACNA2D4	1.28282	1.5676	4.45002	0.00299103	0.0713128	-1.37539	up
LRRC8D	0.896463	1.18921	4.44968	0.00299224	0.0713128	-1.3758	up
ABRACL	0.858187	2.11917	4.44947	0.00299301	0.0713128	-1.37606	up
CCDC107	-0.694515	2.36845	-4.44898	0.00299475	0.0713128	-1.37665	down
ITGA4	1.08654	3.00356	4.44453	0.00301085	0.0716042	-1.38208	up
FGF1	-1.59596	1.88873	-4.43657	0.00303987	0.0720967	-1.3918	down
NT5DC3	-0.869555	1.13891	-4.43565	0.00304322	0.0720967	-1.39292	down
ATP10A	-0.688407	1.59385	-4.42561	0.00308028	0.0726039	-1.40519	down
RAMP2	1.01919	0.801483	4.42384	0.0030869	0.0726675	-1.40737	up
CD68	1.9899	4.2114	4.42017	0.00310058	0.0728971	-1.41185	up
PTPRC	1.38675	3.90373	4.41222	0.00313052	0.073282	-1.42159	up
SLC37A2	1.12293	2.19393	4.41004	0.00313877	0.073282	-1.42426	up
CADM1	1.22279	1.7827	4.40919	0.00314202	0.073282	-1.42531	up
APLNR	1.27453	0.820926	4.40259	0.00316721	0.0736237	-1.4334	up
BIRC3	0.852024	1.54769	4.39907	0.0031807	0.0737861	-1.43772	up
CMTM7	0.741081	1.00462	4.39563	0.00319399	0.0737861	-1.44194	up
GNPTAB	0.581363	2.20146	4.39324	0.00320325	0.073814	-1.44488	up
CAPZA1	0.690709	4.04254	4.38939	0.00321823	0.0739284	-1.44961	up
MMP1	2.00493	1.06381	4.38859	0.00322137	0.0739284	-1.4506	up
COQ2	0.616433	1.09153	4.38685	0.00322816	0.0739284	-1.45273	up
KCTD9	-0.649297	2.34898	-4.38663	0.00322901	0.0739284	-1.453	down
TREM2	1.43339	3.02508	4.38584	0.00323213	0.0739284	-1.45398	up
SNX18	-0.644567	3.0759	-4.38173	0.00324826	0.074206	-1.45903	down
RPS6KA3	0.642315	2.35838	4.3754	0.00327333	0.0746867	-1.46683	up
LHFPL2	1.50486	3.01263	4.37213	0.00328634	0.074791	-1.47085	up
TP53I3	0.619199	1.33027	4.36802	0.00330279	0.074791	-1.47591	up
PAK1	0.688564	2.20453	4.36706	0.00330665	0.074791	-1.4771	up
ST8SIA4	1.08847	2.03512	4.36672	0.00330802	0.074791	-1.47752	up
TCN2	1.04337	1.71032	4.36302	0.00332295	0.074791	-1.48209	up
OSR1	-1.4794	1.48882	-4.36267	0.00332434	0.074791	-1.48251	down
SMARCD3	-0.886873	2.32299	-4.36244	0.00332527	0.074791	-1.48279	down
MITF	0.829877	1.61024	4.36227	0.00332598	0.074791	-1.48301	up
H4C11	0.944284	6.49752	4.35883	0.00333993	0.0749386	-1.48726	up
CYBB	1.39115	3.60751	4.35319	0.00336292	0.0752499	-1.49421	up
SLC22A17	-0.654157	1.48955	-4.34994	0.00337626	0.0754573	-1.49823	down
TC2N	-1.24794	2.27112	-4.34848	0.00338227	0.0755008	-1.50003	down
DPYD	0.750844	2.9323	4.3455	0.00339456	0.0756839	-1.50371	up
LSP1	1.64234	3.6417	4.3345	0.0034404	0.0761328	-1.51732	up
SPRED1	0.72915	2.84014	4.33378	0.00344342	0.0761328	-1.51821	up
SBSPON	-0.92496	0.680666	-4.33072	0.00345631	0.0762643	-1.522	down
SVIL	-1.37991	3.58114	-4.32775	0.00346888	0.0762643	-1.52569	down
ADCY6	-0.740634	1.86699	-4.32637	0.00347473	0.0762643	-1.5274	down
IGHM	1.7244	1.45723	4.32429	0.00348356	0.0762643	-1.52997	up
CEMIP2	1.47301	2.30923	4.32209	0.00349294	0.0762643	-1.5327	up
EMCN	1.29595	1.11858	4.32137	0.00349601	0.0762643	-1.53359	up
NSMAF	0.650362	2.33775	4.321	0.00349759	0.0762643	-1.53405	up
NSMF	-0.61957	1.8796	-4.31929	0.00350494	0.0762643	-1.53618	down
RAB42	0.903195	1.2764	4.31882	0.00350692	0.0762643	-1.53676	up
CTSC	1.18216	3.81573	4.31429	0.00352642	0.0765401	-1.54238	up
PLXNC1	1.00611	2.07415	4.31396	0.00352786	0.0765401	-1.5428	up
ADCY5	-1.19063	1.11558	-4.3092	0.00354843	0.0767641	-1.5487	down
SHISA4	-0.637985	1.66038	-4.30871	0.0035506	0.0767641	-1.54932	down
SORBS1	-1.49146	3.4401	-4.30353	0.00357316	0.0768742	-1.55574	down
CSRP1	-1.46864	5.19639	-4.30306	0.00357524	0.0768742	-1.55633	down
THRB	-1.33055	2.01718	-4.30279	0.00357641	0.0768742	-1.55667	down
CYTIP	1.20417	1.88733	4.30015	0.00358802	0.0768763	-1.55996	up
NRP1	1.45956	3.9909	4.29444	0.0036132	0.0772237	-1.56705	up
DPP4	1.03574	0.907043	4.29179	0.00362497	0.0772911	-1.57036	up
MTMR11	-0.779132	1.5229	-4.28845	0.00363986	0.0774012	-1.57452	down
RRAS	-0.767384	2.88016	-4.2875	0.00364408	0.0774012	-1.57569	down
FMNL2	0.78441	2.25115	4.28689	0.00364683	0.0774012	-1.57646	up
SLFN11	0.650778	2.65986	4.28383	0.00366053	0.0775147	-1.58026	up
CREG1	1.10047	4.12625	4.2738	0.00370594	0.0782646	-1.59278	up
C7	1.57606	1.3855	4.27222	0.00371313	0.0782646	-1.59475	up
THRA	-0.590148	1.72598	-4.27076	0.00371984	0.0782646	-1.59658	down
SUSD5	-2.23202	2.93778	-4.26371	0.00375222	0.0782646	-1.60538	down
ADAMDEC1	0.819938	0.95168	4.2627	0.00375689	0.0782646	-1.60664	up
KLHL6	0.820068	1.26371	4.2612	0.00376386	0.0782646	-1.60852	up
VWA1	0.932722	1.14054	4.26057	0.00376674	0.0782646	-1.6093	up
GNS	0.976952	3.97336	4.25919	0.00377315	0.0782646	-1.61103	up
MCUB	1.08081	2.01398	4.2574	0.00378151	0.0782646	-1.61327	up
KIF1C	-0.711716	3.18602	-4.25723	0.00378227	0.0782646	-1.61348	down
ADGRF5	1.41885	1.18927	4.25707	0.00378302	0.0782646	-1.61368	up
TNFAIP8	0.769883	2.35928	4.25674	0.00378455	0.0782646	-1.61409	up
ATP9A	-0.81519	1.60796	-4.25458	0.00379467	0.0783865	-1.6168	down
OPN3	0.844946	1.20062	4.25329	0.00380071	0.078424	-1.61842	up
RHOD	-0.646986	1.45027	-4.25131	0.00380998	0.0785168	-1.62089	down
CD53	1.52498	3.82785	4.24859	0.00382276	0.0785168	-1.62429	up
MFSD1	1.13808	4.31183	4.24094	0.00385904	0.0789251	-1.63388	up
RASL11B	-0.679136	0.760162	-4.23868	0.00386982	0.0789663	-1.63671	down
PKD2	-1.16627	3.42209	-4.23784	0.00387382	0.0789663	-1.63776	down
HACD1	-1.54428	1.87253	-4.23366	0.00389388	0.0792882	-1.64301	down
P2RX7	0.941265	1.46853	4.23271	0.00389844	0.0792938	-1.6442	up
TNFRSF21	1.07398	1.28272	4.22839	0.00391932	0.0796107	-1.64962	up
SELENOM	-0.865697	4.56361	-4.22664	0.0039278	0.0796107	-1.65182	down
ENAH	-0.884461	3.08197	-4.22594	0.00393118	0.0796107	-1.65269	down
ITGAM	1.76985	2.4825	4.22276	0.00394672	0.0797077	-1.6567	up
CD37	1.02816	1.95008	4.22098	0.00395541	0.0797077	-1.65893	up
ITGB8	0.625323	1.16437	4.22078	0.00395638	0.0797077	-1.65918	up
GPRASP1	-0.658386	1.18915	-4.21682	0.0039758	0.0797951	-1.66415	down
IGKV1-5	2.33403	1.49092	4.2167	0.00397639	0.0797951	-1.6643	up
GALNT17	-0.768469	0.472217	-4.21617	0.003979	0.0797951	-1.66497	down
PIK3CG	0.68659	1.15116	4.20795	0.00401972	0.0802028	-1.67531	up
BLVRB	0.932752	3.43323	4.20427	0.0040381	0.0804583	-1.67994	up
DUSP23	0.622099	2.45088	4.20167	0.00405113	0.0805172	-1.68322	up
FEZ1	-0.62766	2.34765	-4.1963	0.00407822	0.0807374	-1.68999	down
SOST	-1.76439	1.3512	-4.19014	0.00410953	0.0811066	-1.69776	down
TBX2	-0.700557	1.54815	-4.1838	0.00414201	0.0811066	-1.70575	down
DAPP1	0.869797	1.3122	4.1835	0.00414357	0.0811066	-1.70614	up
MEIKIN	0.842624	0.840801	4.18348	0.00414367	0.0811066	-1.70616	up
IGFBP2	-0.959817	6.07354	-4.18268	0.00414781	0.0811066	-1.70717	down
ACP2	1.04875	2.08422	4.18252	0.00414861	0.0811066	-1.70737	up
BEX3	-0.651813	3.58989	-4.18154	0.00415371	0.0811066	-1.70862	down
CARD8	0.773073	2.52205	4.18008	0.00416125	0.0811685	-1.71046	up
DNAJB4	-0.85173	2.59665	-4.17888	0.00416744	0.0812037	-1.71197	down
IGF1R	-0.770331	2.04607	-4.17549	0.00418507	0.0813794	-1.71626	down
TPRG1	0.959869	1.4114	4.17468	0.00418925	0.0813794	-1.71728	up
SLC15A3	1.18114	2.8603	4.1619	0.00425649	0.0824196	-1.73345	up
COL9A2	-0.732143	0.806733	-4.15685	0.00428336	0.0827043	-1.73985	down
TSPYL2	-0.625414	1.66293	-4.15335	0.00430211	0.0828006	-1.74429	down
IFI44	1.09724	2.50589	4.15319	0.00430295	0.0828006	-1.74448	up
LAMA5	-0.85312	2.08352	-4.15043	0.00431777	0.0829148	-1.74798	down
HAPLN3	-0.605152	2.59649	-4.15042	0.00431783	0.0829148	-1.74799	down
SLC35F6	0.59876	1.44521	4.14715	0.00433552	0.0830837	-1.75215	up
CLDN23	0.584064	0.517807	4.1422	0.00436239	0.0833391	-1.75842	up
ACTC1	-1.63847	1.34863	-4.13891	0.00438038	0.0833395	-1.76261	down
KCNAB2	1.36213	1.99805	4.136	0.00439634	0.0835575	-1.7663	up
CDC42SE2	0.67392	2.12803	4.13276	0.00441414	0.083628	-1.77041	up
IGHV3-33	1.76063	1.33426	4.13245	0.00441588	0.083628	-1.77081	up
HSPB7	-1.833	1.87222	-4.12991	0.00442992	0.083628	-1.77404	down
ST3GAL6	0.734956	2.09251	4.12966	0.00443133	0.083628	-1.77436	up
CA2	1.27191	1.02617	4.12855	0.00443747	0.083628	-1.77577	up
FMOD	-1.00219	3.8214	-4.12815	0.0044397	0.083628	-1.77628	down
CTSD	1.77993	6.7017	4.12548	0.00445456	0.0836861	-1.77967	up
PTPRO	0.749226	1.62437	4.12367	0.00446464	0.0836861	-1.78197	up
ARPC3	0.68055	4.70584	4.12352	0.00446549	0.0836861	-1.78216	up
BAIAP2	0.670126	0.858178	4.12276	0.00446974	0.0836861	-1.78313	up
KCNA5	-1.31142	0.808222	-4.12113	0.00447889	0.0836861	-1.78521	down
C5AR1	1.60599	2.22346	4.12073	0.0044811	0.0836861	-1.78571	up
SLIT3	-0.855307	1.65942	-4.11945	0.00448831	0.0836861	-1.78734	down
SMTN	-1.50896	2.56973	-4.1182	0.00449534	0.0836861	-1.78894	down
HAVCR2	1.46264	2.47363	4.11777	0.00449778	0.0836861	-1.78949	up
DOCK4	0.737731	2.46902	4.11743	0.00449967	0.0836861	-1.78991	up
LGALS9	1.63223	2.63435	4.11266	0.00452666	0.0837539	-1.79599	up
TAGAP	0.605947	1.04934	4.11133	0.00453424	0.0837539	-1.79769	up
SNTB1	0.649394	1.359	4.111	0.00453609	0.0837539	-1.79811	up
TGFBR3	0.661244	1.28798	4.11007	0.00454136	0.0837539	-1.79929	up
KCNMB1	-0.703966	1.36396	-4.10998	0.00454188	0.0837539	-1.7994	down
TMEM51	0.798712	1.13045	4.10969	0.00454356	0.0837539	-1.79978	up
PILRA	1.49011	2.12351	4.10757	0.00455566	0.0838368	-1.80248	up
CD86	1.33118	2.15274	4.10616	0.0045637	0.0839015	-1.80427	up
GALNT1	0.914573	3.34701	4.09874	0.00460641	0.0844518	-1.81374	up
FERMT2	-1.05188	3.27291	-4.09859	0.00460729	0.0844518	-1.81394	down
ME2	1.05771	2.53716	4.09267	0.00464166	0.0848825	-1.82149	up
LPP	-1.22402	4.2019	-4.09151	0.00464843	0.0848825	-1.82297	down
SLC4A7	0.694144	2.92787	4.0915	0.00464851	0.0848825	-1.82299	up
CDK5RAP2	-0.688809	2.40343	-4.08561	0.00468304	0.0853322	-1.83051	down
LAMB2	-0.623596	4.98787	-4.08097	0.00471046	0.0854904	-1.83645	down
MYLK	-1.26339	4.29892	-4.08048	0.00471337	0.0854904	-1.83708	down
NLN	0.736748	1.35059	4.0791	0.00472155	0.0854904	-1.83884	up
PYCARD	1.15939	2.62276	4.07823	0.00472674	0.0854904	-1.83996	up
MYOM1	-0.871519	0.799538	-4.07721	0.00473281	0.0854904	-1.84126	down
FCGR1A	1.29426	4.25753	4.07343	0.0047554	0.0857266	-1.8461	up
ASPH	0.894326	3.99163	4.07183	0.00476499	0.0857878	-1.84815	up
MMD	0.717669	1.18192	4.07122	0.00476865	0.0857878	-1.84893	up
CLEC2B	0.975781	1.83318	4.0677	0.00478985	0.085977	-1.85344	up
TMEM71	0.707294	0.856152	4.06726	0.00479247	0.085977	-1.85399	up
SLC43A3	1.25561	2.66703	4.06161	0.00482677	0.0864365	-1.86124	up
IFI16	0.971029	3.26784	4.05729	0.00485316	0.0867879	-1.86679	up
RAC2	1.3824	1.87884	4.05676	0.00485638	0.0867879	-1.86746	up
CDCP1	0.835951	0.947351	4.05462	0.00486954	0.0868372	-1.87021	up
RIMKLB	-0.992899	2.73277	-4.05402	0.00487318	0.0868372	-1.87097	down
COL16A1	-0.965208	3.41087	-4.0522	0.00488442	0.0869255	-1.87332	down
FCGRT	1.29421	4.23819	4.05066	0.00489393	0.0869255	-1.87529	up
CSF1	1.09448	2.66495	4.0501	0.00489739	0.0869255	-1.87601	up
CALD1	-1.47588	5.82467	-4.0497	0.00489985	0.0869255	-1.87652	down
CYP7B1	0.589005	0.915354	4.04919	0.00490304	0.0869255	-1.87718	up
CERKL	0.632259	0.964629	4.04606	0.00492242	0.0871287	-1.8812	up
TREM1	2.32647	2.58428	4.04497	0.00492921	0.0871413	-1.8826	up
AKAP6	-1.07091	2.77194	-4.04294	0.00494192	0.0871413	-1.88522	down
PRXL2B	0.651044	0.845759	4.04131	0.00495208	0.0872375	-1.8873	up
ALPK3	-0.694721	1.40099	-4.04042	0.00495764	0.0872525	-1.88844	down
CD80	0.991656	1.19178	4.03847	0.00496988	0.0872823	-1.89095	up
ADCY3	0.969493	1.94169	4.03812	0.00497211	0.0872823	-1.89141	up
IFI44L	1.01415	2.22825	4.03791	0.00497344	0.0872823	-1.89168	up
MAN2B1	1.08156	3.38548	4.03381	0.00499928	0.0873859	-1.89695	up
WFDC1	-1.73426	1.58605	-4.03329	0.00500261	0.0873859	-1.89763	down
HEXB	1.08309	4.22539	4.03324	0.0050029	0.0873859	-1.89768	up
TMEM140	0.588553	1.9517	4.03224	0.00500923	0.0874141	-1.89897	up
SLC41A3	-0.598743	2.65582	-4.01854	0.00509692	0.088449	-1.91662	down
TPSD1	0.59941	0.629705	4.01533	0.00511772	0.088635	-1.92076	up
MAF	1.22323	2.44264	4.01458	0.00512256	0.088635	-1.92172	up
FPR3	1.5875	2.86211	4.01447	0.00512331	0.088635	-1.92187	up
MX2	0.992215	1.44567	4.01306	0.00513248	0.0886475	-1.92369	up
TLR1	1.2574	2.86027	4.01045	0.00514951	0.088859	-1.92706	up
TENT5B	-0.899633	0.928008	-4.00794	0.00516591	0.0889007	-1.93029	down
SLC25A19	0.696744	1.0957	3.99971	0.00522017	0.0896107	-1.94091	up
RPS6KA6	-0.614377	0.524813	-3.99943	0.00522206	0.0896107	-1.94128	down
LCP2	1.20359	2.89763	3.99635	0.00524256	0.0898638	-1.94527	up
FGL2	-1.10386	4.15227	-3.99288	0.00526571	0.0900266	-1.94975	down
DSC2	0.755048	1.06026	3.99176	0.00527324	0.0900724	-1.9512	up
TBL1X	-0.67126	1.30738	-3.98695	0.0053056	0.0904303	-1.95742	down
KRT7	-1.64252	1.46977	-3.97429	0.00539182	0.0913272	-1.97382	down
GPX1	1.33377	5.26447	3.97331	0.00539857	0.0913272	-1.97509	up
RASSF3	-0.726017	3.03277	-3.97329	0.00539866	0.0913272	-1.97511	down
H2AC7	0.826762	2.90404	3.97026	0.00541955	0.0913364	-1.97903	up
LRRC15	0.733524	0.476758	3.96798	0.00543535	0.0913364	-1.98199	up
CTPS1	-0.843299	1.95872	-3.96791	0.00543587	0.0913364	-1.98209	down
CD109	1.01228	2.19955	3.96461	0.00545879	0.091398	-1.98637	up
PLAUR	2.00092	3.24855	3.96347	0.00546674	0.091398	-1.98785	up
PLAU	1.42451	3.01741	3.95962	0.00549365	0.091398	-1.99285	up
CRTAC1	1.2646	2.674	3.95906	0.00549756	0.091398	-1.99357	up
CLEC5A	1.99732	2.15053	3.9568	0.00551344	0.091398	-1.9965	up
STON2	0.828506	0.904058	3.95107	0.00555401	0.0914441	-2.00396	up
KCTD12	0.829348	2.94301	3.94771	0.00557787	0.0914441	-2.00832	up
H2BS1	0.62403	2.79094	3.94714	0.00558196	0.0914441	-2.00906	up
C3AR1	1.11549	3.09737	3.94708	0.0055824	0.0914441	-2.00914	up
MGAT5	0.690313	2.39466	3.94337	0.00560894	0.0914441	-2.01397	up
PTGER3	-1.19569	1.3018	-3.94298	0.00561176	0.0914441	-2.01448	down
GPR68	0.822834	0.705825	3.94102	0.00562584	0.0914441	-2.01703	up
OAF	0.800126	0.846638	3.93982	0.00563445	0.0914441	-2.01858	up
COLGALT1	0.944948	2.92802	3.93907	0.00563988	0.0914441	-2.01956	up
ARMCX2	-0.618142	2.12692	-3.93736	0.00565221	0.0914441	-2.02179	down
CCL14	1.45047	1.27695	3.93697	0.00565502	0.0914441	-2.02229	up
CLIC2	0.873766	1.61475	3.93688	0.00565568	0.0914441	-2.02241	up
CALCOCO1	-0.750353	3.53948	-3.9364	0.00565918	0.0914441	-2.02304	down
EPSTI1	0.780402	1.57992	3.93378	0.00567817	0.0915118	-2.02645	up
EMP1	1.07644	3.31824	3.92829	0.00571827	0.0919981	-2.0336	up
TMEM273	1.15879	1.47125	3.92518	0.00574112	0.0920944	-2.03766	up
S1PR1	1.14298	1.42647	3.92419	0.00574842	0.0920944	-2.03895	up
APBB1IP	0.763078	1.14651	3.92252	0.00576073	0.092122	-2.04113	up
MTARC2	-0.59668	1.36897	-3.91758	0.00579731	0.0925586	-2.04757	down
ANGPTL1	-0.996665	0.928993	-3.91749	0.00579801	0.0925586	-2.04769	down
TALDO1	1.00108	3.49667	3.91415	0.00582289	0.0925686	-2.05205	up
S100A11	0.730316	4.82412	3.91342	0.00582835	0.0925686	-2.053	up
NPC1	0.779577	3.0236	3.91257	0.00583475	0.0925686	-2.05412	up
IGLV1-51	1.97004	1.54119	3.91248	0.00583543	0.0925686	-2.05423	up
MAP2	-0.781606	1.72102	-3.91206	0.00583856	0.0925686	-2.05478	down
KCNN4	1.25287	1.66997	3.9098	0.00585551	0.092709	-2.05773	up
MEIS1	-0.976013	1.76866	-3.90142	0.00591885	0.0933841	-2.06867	down
HLA-DMA	1.01199	3.74525	3.90125	0.0059202	0.0933841	-2.0689	up
COL4A2	-0.936194	5.07922	-3.90024	0.00592791	0.0934263	-2.07023	down
H2BC17	1.24083	1.91851	3.89846	0.00594142	0.0934834	-2.07254	up
SLC20A2	-0.660237	2.42728	-3.89771	0.0059472	0.0934834	-2.07353	down
PIK3AP1	1.36203	2.44585	3.89712	0.00595169	0.0934834	-2.0743	up
CTSB	2.23082	7.50142	3.89574	0.00596226	0.0935431	-2.07611	up
NLRP3	0.833741	1.13182	3.89525	0.00596604	0.0935431	-2.07675	up
SIGLEC7	0.808897	0.888782	3.8937	0.00597792	0.0935431	-2.07877	up
TJP1	-0.697208	2.60593	-3.89226	0.00598906	0.0935431	-2.08067	down
STK4	0.615078	2.26191	3.89184	0.00599226	0.0935431	-2.08121	up
TLR2	1.07318	2.49645	3.89113	0.00599771	0.0935431	-2.08214	up
MORF4L2	-0.656906	4.91051	-3.88964	0.00600924	0.0935431	-2.08409	down
IGKV3-15	2.87403	2.33113	3.8891	0.00601341	0.0935431	-2.0848	up
KALRN	-0.922767	3.96988	-3.88298	0.00606098	0.0938491	-2.09281	down
C8orf88	-0.896519	1.34962	-3.87845	0.00609649	0.0940589	-2.09875	down
SBDS	-0.764779	3.95303	-3.87802	0.00609988	0.0940589	-2.09932	down
DOCK2	1.26729	2.7992	3.87328	0.00613723	0.0944522	-2.10553	up
SLAMF8	1.59483	2.08489	3.87256	0.00614295	0.0944522	-2.10648	up
CHST15	0.792004	2.06646	3.87169	0.00614983	0.0944522	-2.10761	up
RIPK4	-0.602896	0.486688	-3.86631	0.00619267	0.0947805	-2.11468	down
SLFN5	0.757754	2.20891	3.86417	0.00620983	0.0948866	-2.11749	up
PLA2G15	0.818276	1.85975	3.86054	0.006239	0.0949178	-2.12226	up
MASP1	-1.88503	1.28934	-3.86032	0.00624076	0.0949178	-2.12255	down
EIF4A1	0.702167	5.69791	3.85901	0.00625137	0.0949178	-2.12427	up
PTK2B	0.937659	2.00023	3.85779	0.0062612	0.0949178	-2.12587	up
MELTF	0.876267	0.74087	3.8569	0.0062684	0.0949178	-2.12704	up
PNMA8A	-0.723678	0.834048	-3.8565	0.00627162	0.0949178	-2.12756	down
MSR1	1.8091	4.93255	3.8564	0.00627243	0.0949178	-2.1277	up
OAS3	0.786229	1.38119	3.85018	0.00632314	0.0953612	-2.13589	up
LY86	0.948789	2.03247	3.84723	0.00634727	0.0954921	-2.13976	up
C15orf48	1.37698	1.26222	3.84034	0.00640409	0.0960653	-2.14883	up
MYO5A	1.05928	2.43239	3.83664	0.00643484	0.0964186	-2.1537	up
BCL2A1	1.51602	1.75772	3.83291	0.00646605	0.0965742	-2.15862	up
LYST	0.59889	2.11157	3.83076	0.00648406	0.0966574	-2.16145	up
IGKV4-1	2.63978	2.08618	3.83042	0.00648696	0.0966574	-2.16191	up
TPST2	1.0396	2.05731	3.83038	0.00648725	0.0966574	-2.16195	up
LRP6	-0.778575	2.50117	-3.8279	0.00650813	0.0968131	-2.16522	down
ADAM10	0.803359	3.76917	3.8232	0.00654797	0.0970842	-2.17143	up
CCDC3	-0.855481	3.11653	-3.82228	0.0065558	0.0970842	-2.17265	down
ID3	-1.23804	4.44598	-3.82182	0.00655968	0.0970842	-2.17325	down
PTAFR	1.07072	1.46525	3.82033	0.00657241	0.0970842	-2.17522	up
GAS2L3	0.865461	1.59487	3.8202	0.00657347	0.0970842	-2.17538	up
GMFG	1.35174	3.20126	3.81221	0.00664205	0.0976882	-2.18594	up
MYOCD	-1.74113	1.10913	-3.80997	0.00666135	0.0977369	-2.18889	down
FUCA1	0.711965	2.97005	3.80837	0.00667528	0.0977369	-2.19102	up
MTURN	-0.692565	2.05336	-3.80768	0.00668123	0.0977369	-2.19192	down
GRN	1.56746	4.59087	3.80693	0.00668774	0.0977369	-2.19292	up
NRROS	0.887218	1.00475	3.80349	0.00671776	0.0977369	-2.19747	up
FRZB	-1.70061	3.88383	-3.80344	0.00671812	0.0977369	-2.19753	down
GZMK	0.593849	0.895619	3.80261	0.00672543	0.0977369	-2.19863	up
CYTH1	0.972841	2.3267	3.80178	0.00673264	0.0977369	-2.19972	up
GRIA1	-1.21015	1.28576	-3.80172	0.0067332	0.0977369	-2.19981	down
SLC16A10	1.6769	1.54212	3.7994	0.00675355	0.0979502	-2.20288	up
PPP2CB	-0.591571	2.92746	-3.79864	0.00676024	0.0979707	-2.20389	down
TNFSF8	1.0009	1.11075	3.79568	0.00678628	0.0980189	-2.2078	up
IGHV3-74	1.72705	1.30238	3.79402	0.00680102	0.0980189	-2.21	up
LAMP2	0.75756	3.5947	3.79397	0.00680138	0.0980189	-2.21006	up
CSPG4	-1.0887	2.7716	-3.79395	0.00680157	0.0980189	-2.21009	down
PAK2	0.6506	2.20019	3.79335	0.00680696	0.0980189	-2.21089	up
PSAP	0.940062	7.66979	3.79132	0.0068249	0.0980189	-2.21357	up
RAMP3	1.00593	1.03203	3.79042	0.00683295	0.0980189	-2.21477	up
BMP6	-0.807685	0.803065	-3.78961	0.00684014	0.0980189	-2.21584	down
PCNA	0.652981	2.64362	3.78942	0.00684186	0.0980189	-2.21609	up
H4C1	0.674757	3.08275	3.78881	0.00684731	0.0980189	-2.2169	up
WWP2	-0.841532	2.92757	-3.78703	0.00686319	0.0980189	-2.21926	down
ITGA11	-1.08098	3.1927	-3.7861	0.00687152	0.0980189	-2.22049	down
DOK3	1.13889	1.73427	3.7855	0.00687683	0.0980189	-2.22128	up
ITGAX	1.69814	2.72643	3.78486	0.00688257	0.0980189	-2.22213	up
GNG2	0.591139	1.40307	3.78386	0.00689158	0.0980189	-2.22346	up
H2AC11	0.793552	1.63011	3.78328	0.0068968	0.0980189	-2.22423	up
LMNB1	0.66987	1.01441	3.78272	0.00690178	0.0980189	-2.22496	up
LAIR1	1.35867	3.03585	3.78161	0.00691184	0.0980189	-2.22645	up
PTPRE	1.20859	2.19272	3.77909	0.00693457	0.0981208	-2.22979	up
MRGPRF	-0.885468	1.49128	-3.77234	0.00699586	0.0985692	-2.23874	down
DAPK3	-0.797034	2.8022	-3.77105	0.00700764	0.0985692	-2.24045	down
HYAL2	0.963384	1.89058	3.76876	0.00702859	0.0986983	-2.24349	up
LAP3	0.943301	3.64664	3.7655	0.00705864	0.0988956	-2.24783	up
M6PR	0.864629	3.88857	3.76335	0.00707843	0.0989644	-2.25067	up
CMTM6	0.676353	2.54182	3.76208	0.00709022	0.0989644	-2.25237	up
PXDN	-0.586655	2.4447	-3.75906	0.00711822	0.0991828	-2.25638	down
GPRC5C	-0.759254	2.00847	-3.7573	0.00713467	0.0992859	-2.25872	down
C1QTNF7	-1.06278	1.5979	-3.75551	0.00715132	0.099443	-2.2611	down
SRGAP2	0.645521	2.69397	3.75492	0.00715689	0.099446	-2.26189	up
FRK	-0.660717	1.05773	-3.75079	0.00719565	0.0998349	-2.26738	down
H2BC12	0.686921	4.39469	3.74992	0.00720384	0.0998679	-2.26854	up
INMT	-1.03726	3.3346	-3.74903	0.00721224	0.0998679	-2.26972	down
IGFBP4	1.39757	2.51701	3.74811	0.00722092	0.0998679	-2.27095	up
MAPK13	1.09715	0.946913	3.74768	0.00722494	0.0998679	-2.27151	up
STK17B	0.798629	2.82322	3.74495	0.00725084	0.0999718	-2.27515	up
CSTA	0.7992	1.0532	3.74036	0.00729455	0.100232	-2.28127	up
VCAN	-1.16594	6.81124	-3.74025	0.00729554	0.100232	-2.28141	down
IGSF21	0.886147	1.37411	3.74003	0.0072977	0.100232	-2.28171	up
LFNG	1.0375	1.52166	3.73529	0.00734316	0.100644	-2.28802	up
OLFML2A	0.995721	0.667006	3.73196	0.00737524	0.100644	-2.29246	up
EGFL7	1.27477	1.61225	3.72978	0.0073963	0.100644	-2.29536	up
RBPJ	0.612228	3.12367	3.72971	0.00739707	0.100644	-2.29546	up
SAT1	1.01479	5.60918	3.72964	0.00739775	0.100644	-2.29556	up
TCEAL1	-0.84534	2.55533	-3.72936	0.00740042	0.100644	-2.29592	down
MGP	-1.58561	9.5954	-3.72524	0.00744049	0.100896	-2.30142	down
PLEKHB2	0.811886	2.92429	3.7241	0.00745165	0.100896	-2.30294	up
TSPAN33	0.927385	1.77408	3.72138	0.00747831	0.10111	-2.30658	up
AIF1	1.14822	3.94673	3.71922	0.00749948	0.101248	-2.30945	up
COL18A1	-1.53405	3.52648	-3.71585	0.00753273	0.101314	-2.31395	down
FTH1	1.5427	6.98484	3.7157	0.00753426	0.101314	-2.31416	up
RUBCNL	0.876356	1.42083	3.71466	0.00754452	0.101314	-2.31554	up
GTF3A	0.583699	2.94106	3.7144	0.00754717	0.101314	-2.3159	up
SPARC	-0.652221	7.84651	-3.71242	0.00756682	0.101448	-2.31854	down
CLN6	0.709901	1.358	3.71071	0.00758385	0.101451	-2.32083	up
FCGR1B	0.829559	2.1463	3.71024	0.00758853	0.101451	-2.32146	up
IRF7	0.697457	1.73981	3.70969	0.00759396	0.101451	-2.32218	up
KLRG1	0.617761	0.781356	3.7086	0.00760482	0.101451	-2.32364	up
PSMB8	0.741084	2.72175	3.70851	0.00760573	0.101451	-2.32376	up
ZBTB16	-1.07406	2.31939	-3.70482	0.00764274	0.101573	-2.3287	down
EVI2A	1.18391	2.65105	3.70286	0.00766246	0.101573	-2.33132	up
BCL6B	0.842319	0.719706	3.70187	0.00767249	0.101573	-2.33265	up
IQGAP2	0.979406	1.8689	3.70009	0.0076904	0.101573	-2.33502	up
ADCY4	0.624063	0.926834	3.69904	0.0077011	0.101591	-2.33643	up
C5orf46	-1.68339	2.4164	-3.69739	0.00771781	0.101591	-2.33864	down
RAP2B	0.957424	1.89431	3.69697	0.0077221	0.101591	-2.33921	up
UNC13D	0.821672	1.56321	3.69631	0.00772879	0.101591	-2.34009	up
EFNB1	0.639975	1.30742	3.69274	0.0077652	0.101731	-2.34487	up
ABL2	0.654345	1.68718	3.69073	0.00778573	0.101731	-2.34755	up
GIMAP4	0.874476	2.51576	3.69057	0.00778739	0.101731	-2.34777	up
EZR	0.650446	1.9821	3.68308	0.00786464	0.102522	-2.35781	up
SH3BGRL3	0.985353	3.03164	3.68183	0.00787764	0.10262	-2.35949	up
HLX	0.595933	0.817652	3.6762	0.0079363	0.103022	-2.36703	up
HEATR3	0.762078	1.52689	3.67567	0.00794185	0.103022	-2.36775	up
CASP1	1.05949	2.78579	3.6695	0.00800678	0.103485	-2.37603	up
PLPP1	-0.728577	3.08065	-3.66652	0.00803833	0.103693	-2.38003	down
GUSB	0.776354	1.92146	3.6648	0.00805661	0.103744	-2.38234	up
RGS19	0.827391	1.77654	3.66452	0.00805958	0.103744	-2.38271	up
P2RX4	0.703237	2.33784	3.6641	0.0080641	0.103744	-2.38328	up
CYP27A1	0.98696	2.38267	3.6637	0.00806836	0.103744	-2.38382	up
KLHL42	-0.871411	1.80106	-3.6623	0.00808324	0.103788	-2.38569	down
H1-4	0.754504	4.31125	3.66109	0.0080962	0.10379	-2.38732	up
LTB4R2	0.580101	0.801509	3.65874	0.00812144	0.104035	-2.39049	up
CMIP	0.851007	1.23675	3.65769	0.00813273	0.104035	-2.3919	up
CYS1	-0.689202	1.10185	-3.65438	0.00816833	0.104035	-2.39634	down
SIRPA	1.10257	2.011	3.65281	0.00818534	0.104035	-2.39846	up
CXCL16	1.64189	3.03482	3.65177	0.00819664	0.104035	-2.39986	up
EOGT	-0.658364	2.84693	-3.65151	0.00819945	0.104035	-2.40021	down
NRIP3	0.867958	0.894442	3.65011	0.00821457	0.104085	-2.40208	up
FAM180A	-0.872479	1.62083	-3.64712	0.00824721	0.104239	-2.40612	down
CNTN3	-0.671432	0.503935	-3.64668	0.00825198	0.104239	-2.4067	down
B3GNT5	0.620503	1.14506	3.64471	0.00827352	0.104262	-2.40935	up
HCST	1.22476	2.17769	3.64034	0.00832156	0.104597	-2.41524	up
PLS3	-1.29658	5.48644	-3.63963	0.00832939	0.104597	-2.4162	down
SRF	-0.581959	1.62244	-3.63843	0.00834261	0.104597	-2.41781	down
SPI1	1.39207	2.61573	3.63833	0.00834374	0.104597	-2.41795	up
IGHG2	3.34475	2.92087	3.63811	0.00834616	0.104597	-2.41824	up
COBLL1	-0.601643	2.12523	-3.63771	0.00835063	0.104597	-2.41879	down
B3GNT2	0.603914	2.06511	3.63768	0.00835094	0.104597	-2.41883	up
TM4SF18	0.777372	0.619972	3.6374	0.00835407	0.104597	-2.41921	up
DOCK8	1.07825	2.13305	3.63718	0.00835646	0.104597	-2.4195	up
HTATIP2	0.731488	2.29498	3.63618	0.00836748	0.104664	-2.42084	up
CD14	1.69706	5.13787	3.63376	0.00839436	0.104788	-2.4241	up
SGIP1	-0.674631	2.57852	-3.62035	0.00854507	0.105745	-2.44219	down
INPP5D	0.675563	1.81025	3.61405	0.00861685	0.106349	-2.4507	up
TNFRSF6B	0.978103	0.956004	3.61241	0.00863567	0.10651	-2.45292	up
MTMR14	0.583191	2.05119	3.61079	0.00865425	0.106633	-2.45511	up
HSPG2	-0.680917	4.08412	-3.60333	0.00874045	0.107016	-2.46518	down
TNFRSF10A	0.585074	0.719957	3.6031	0.0087432	0.107016	-2.4655	up
SRGN	1.60102	5.17131	3.60286	0.0087459	0.107016	-2.46582	up
IGHV3-30	2.47498	2.53543	3.60248	0.00875035	0.107016	-2.46633	up
TANK	0.685951	3.33588	3.60241	0.00875116	0.107016	-2.46643	up
NEO1	-1.30349	2.5155	-3.60237	0.00875169	0.107016	-2.46649	down
LILRB3	1.22427	1.61523	3.59861	0.00879548	0.107296	-2.47156	up
ATP6V1B2	0.990731	3.63128	3.59774	0.00880572	0.107296	-2.47275	up
GALNT6	1.12389	1.17646	3.59761	0.00880721	0.107296	-2.47292	up
NCF2	1.5427	2.59819	3.5974	0.00880971	0.107296	-2.47321	up
TLCD4	-1.08232	0.847709	-3.58878	0.0089114	0.108013	-2.48488	down
DCN	2.84119	5.07933	3.5885	0.00891471	0.108013	-2.48525	up
ERAP2	0.589108	1.84382	3.58801	0.00892059	0.108014	-2.48592	up
IDH1	0.849145	2.85103	3.58399	0.0089684	0.108319	-2.49136	up
RARRES1	0.788364	1.21745	3.58155	0.0089977	0.108319	-2.49467	up
ITPR1	-0.831098	2.68187	-3.58016	0.0090143	0.108319	-2.49655	down
TBXAS1	1.15667	2.45438	3.58009	0.00901515	0.108319	-2.49664	up
LST1	1.14006	2.75062	3.57988	0.00901769	0.108319	-2.49693	up
BOLA2B	0.742379	2.59186	3.57346	0.00909527	0.10878	-2.50564	up
ATP6V0B	0.855044	3.70782	3.57236	0.00910868	0.10887	-2.50714	up
KRT17	-1.36923	2.36853	-3.56885	0.00915141	0.108984	-2.51189	down
OSTF1	0.769202	2.9079	3.56746	0.00916836	0.109021	-2.51378	up
HCFC1R1	-0.860507	3.34864	-3.5639	0.00921204	0.10933	-2.51861	down
TGFBI	1.3484	4.49007	3.56183	0.00923758	0.109423	-2.52142	up
TWSG1	-0.687055	3.08934	-3.56065	0.0092522	0.109455	-2.52303	down
CST6	-1.10481	1.89168	-3.55696	0.00929785	0.109601	-2.52803	down
MBNL1	-0.634949	5.29321	-3.55696	0.0092979	0.109601	-2.52804	down
MAPKAPK3	0.995122	2.2062	3.55657	0.00930268	0.109601	-2.52856	up
GZMA	0.776028	1.65177	3.55623	0.00930693	0.109601	-2.52902	up
SLC22A3	-1.44898	1.8078	-3.55585	0.00931166	0.109601	-2.52954	down
GIMAP6	1.15519	1.87906	3.55439	0.00932994	0.109712	-2.53153	up
EIF4EBP1	0.741873	1.4873	3.55415	0.00933293	0.109712	-2.53186	up
TSPAN11	0.806837	0.549046	3.553	0.0093472	0.109808	-2.53341	up
WWTR1	-0.754782	2.89609	-3.55207	0.00935888	0.109808	-2.53468	down
DENND2D	1.01291	1.67569	3.55069	0.00937615	0.109813	-2.53656	up
HK3	1.49892	1.5109	3.55026	0.00938154	0.109813	-2.53714	up
RRM2	0.643491	0.550953	3.54764	0.0094145	0.110113	-2.54071	up
CAV2	-1.03396	3.43875	-3.54162	0.00949072	0.11058	-2.5489	down
ARHGAP18	0.860957	2.4148	3.541	0.00949851	0.11058	-2.54974	up
IGKV3-20	2.99983	2.79183	3.53897	0.00952438	0.110769	-2.5525	up
HSD3B7	0.84276	1.60648	3.53584	0.00956446	0.111096	-2.55677	up
SECTM1	0.877309	1.2514	3.53233	0.00960947	0.111433	-2.56154	up
SAMHD1	1.08212	3.13879	3.53163	0.00961854	0.111433	-2.5625	up
ATP6V0E1	0.605397	4.27491	3.53125	0.00962346	0.111433	-2.56302	up
GPR34	0.938772	2.78235	3.52903	0.0096521	0.111695	-2.56604	up
SIGLEC9	0.891477	1.20906	3.52404	0.00971699	0.112043	-2.57285	up
TTC39C	0.604216	1.18616	3.52389	0.00971887	0.112043	-2.57304	up
FILIP1	-0.691658	1.17384	-3.52346	0.0097245	0.112043	-2.57363	down
ITGB2	1.91923	4.5027	3.5209	0.00975797	0.112184	-2.57712	up
CYB5R4	0.953867	2.0294	3.51887	0.00978452	0.112316	-2.57989	up
BTK	0.82154	1.6062	3.51735	0.00980452	0.112437	-2.58196	up
SELPLG	1.02597	1.61886	3.51692	0.00981019	0.112437	-2.58255	up
IGLC3	3.11983	2.94937	3.51599	0.00982244	0.112473	-2.58382	up
APOL6	0.629069	1.40925	3.51445	0.00984287	0.112637	-2.58593	up
OSCAR	1.30098	1.22964	3.51088	0.00989018	0.1129	-2.5908	up
ACER3	0.593198	1.62231	3.50849	0.009922	0.112925	-2.59406	up
IGHG1	3.61526	4.36328	3.50848	0.00992208	0.112925	-2.59407	up
C6orf62	0.629188	3.33238	3.50733	0.00993745	0.112953	-2.59565	up
SAMSN1	0.807161	1.69787	3.50484	0.00997068	0.113192	-2.59904	up
SP140	0.732324	1.07034	3.50257	0.0100012	0.113304	-2.60214	up
UGCG	0.858293	2.53378	3.50203	0.0100084	0.113304	-2.60288	up
MYOZ1	-0.671744	0.80747	-3.50038	0.0100307	0.113304	-2.60513	down
IGKV1-27	1.43689	0.92043	3.49953	0.0100422	0.113304	-2.6063	up
FILIP1L	-1.59224	3.11474	-3.49889	0.0100508	0.113304	-2.60717	down
ADGRL4	0.869527	1.0107	3.49718	0.0100739	0.113304	-2.6095	up
GOLM1	1.08455	1.69452	3.49587	0.0100918	0.113304	-2.61131	up
RIPK3	0.681554	1.06083	3.49473	0.0101072	0.113304	-2.61285	up
ACTN1	-0.87809	4.89394	-3.49203	0.010144	0.113304	-2.61655	down
CCR5	0.603522	0.832823	3.49095	0.0101588	0.113304	-2.61803	up
LACTB	0.631845	2.07734	3.49008	0.0101706	0.113304	-2.61921	up
LDOC1	-1.03361	1.1359	-3.48994	0.0101727	0.113304	-2.61942	down
OGN	-1.47841	5.01557	-3.48896	0.010186	0.113304	-2.62075	down
TMSB10	0.86995	7.68689	3.48792	0.0102003	0.113304	-2.62218	up
ANKRD37	-0.998112	2.3643	-3.48599	0.0102269	0.113304	-2.62482	down
AQP9	1.76608	1.23095	3.48562	0.010232	0.113304	-2.62532	up
KPNA2	0.696616	1.72729	3.4854	0.010235	0.113304	-2.62563	up
CYB561D2	0.625504	1.43517	3.48527	0.0102368	0.113304	-2.6258	up
PTPRJ	0.928113	1.93161	3.48478	0.0102436	0.113304	-2.62647	up
C5AR2	0.646437	0.808874	3.48417	0.0102519	0.113304	-2.6273	up
ASAH1	0.699284	4.75428	3.4809	0.0102973	0.113631	-2.63178	up
PNP	1.20086	2.4095	3.47994	0.0103106	0.113641	-2.6331	up
IRF5	0.898123	1.70215	3.47414	0.0103915	0.114159	-2.64104	up
SHKBP1	0.804319	2.12465	3.47342	0.0104016	0.114159	-2.64202	up
IL10RB	0.738182	2.03611	3.46906	0.010463	0.114425	-2.64801	up
PLEK2	0.583362	0.922179	3.46871	0.0104679	0.114425	-2.64848	up
RALA	0.761137	1.52455	3.46827	0.0104741	0.114426	-2.64908	up
CASP4	0.650303	3.14843	3.46527	0.0105167	0.114688	-2.6532	up
MAFB	1.36825	2.42361	3.46186	0.0105651	0.114977	-2.65787	up
IGSF6	0.958404	2.24232	3.46129	0.0105733	0.114977	-2.65865	up
BATF	0.61866	0.847734	3.45784	0.0106227	0.115148	-2.66339	up
NCKAP1	-0.71914	3.06946	-3.45767	0.0106252	0.115148	-2.66363	down
SQOR	0.791962	2.87584	3.45712	0.010633	0.115148	-2.66438	up
CLIC4	-0.772847	5.05775	-3.45434	0.010673	0.115247	-2.66819	down
CEBPA	0.767891	1.52637	3.45424	0.0106744	0.115247	-2.66833	up
C2	1.17307	2.43742	3.45421	0.0106749	0.115247	-2.66837	up
LRRC8A	-0.643929	1.76242	-3.45388	0.0106797	0.115247	-2.66883	down
DAGLB	0.635565	1.32543	3.45307	0.0106913	0.115305	-2.66993	up
DYSF	0.801279	0.745794	3.45042	0.0107298	0.115334	-2.67358	up
CARD16	1.05144	2.41674	3.45016	0.0107336	0.115334	-2.67394	up
VAC14	0.819695	1.64448	3.44984	0.0107381	0.115334	-2.67437	up
CALHM5	-0.691892	1.28878	-3.4469	0.010781	0.115334	-2.67841	down
SLC36A1	0.752659	1.34008	3.4461	0.0107926	0.115334	-2.67951	up
OBSL1	-0.606888	1.96754	-3.44577	0.0107974	0.115334	-2.67996	down
SLCO4A1	0.731314	0.549257	3.44508	0.0108075	0.115334	-2.68091	up
MPEG1	1.43132	2.59625	3.44339	0.0108322	0.115479	-2.68323	up
CYBA	1.28849	5.30637	3.44298	0.0108382	0.115479	-2.68379	up
PTHLH	-0.777139	1.11189	-3.44016	0.0108798	0.115722	-2.68768	down
ADPGK	0.650216	2.82837	3.4399	0.0108836	0.115722	-2.68804	up
NDRG1	0.729453	3.73373	3.43805	0.0109109	0.115722	-2.69058	up
LYZ	1.97745	4.98516	3.43208	0.0109995	0.116328	-2.69879	up
CNTN4	-1.61539	1.16619	-3.43111	0.0110139	0.116415	-2.70012	down
DACT1	-0.914138	1.81071	-3.42937	0.0110399	0.116594	-2.70251	down
PARVB	1.05986	1.78548	3.42847	0.0110534	0.116633	-2.70375	up
CD83	1.00575	2.23955	3.42707	0.0110743	0.116704	-2.70568	up
IL11RA	-0.709784	1.98953	-3.42421	0.0111174	0.116883	-2.70962	down
CIAO2A	0.825044	2.85411	3.42373	0.0111247	0.116883	-2.71028	up
ITGB1	-0.850134	6.46439	-3.4236	0.0111266	0.116883	-2.71045	down
H2AC18	1.09051	4.68633	3.4165	0.0112343	0.117838	-2.72024	up
SELENOF	0.601875	4.39658	3.41502	0.0112569	0.117841	-2.72228	up
FLVCR2	0.73239	1.06696	3.41416	0.01127	0.117846	-2.72347	up
MACROH2A1	0.960902	3.82713	3.41326	0.0112837	0.117897	-2.72469	up
SLAMF7	0.589872	0.859162	3.41195	0.0113039	0.117897	-2.72651	up
HEYL	-0.852913	1.45399	-3.41188	0.0113048	0.117897	-2.7266	down
SIRPB2	0.979799	1.21069	3.41176	0.0113067	0.117897	-2.72676	up
HLA-A	0.894148	6.77638	3.40931	0.0113445	0.118066	-2.73015	up
CCL21	1.2559	0.760898	3.40823	0.0113611	0.118066	-2.73163	up
MRC1	1.54085	2.37883	3.40438	0.0114206	0.118459	-2.73694	up
GPSM3	0.964403	1.84724	3.40337	0.0114363	0.118478	-2.73834	up
GLUL	1.49098	5.90283	3.4032	0.011439	0.118478	-2.73857	up
PTGER4	0.693241	2.1999	3.40162	0.0114635	0.118531	-2.74074	up
IL18	0.807056	1.93559	3.4013	0.0114686	0.118531	-2.74119	up
SGK1	1.13405	3.69231	3.40051	0.0114809	0.11858	-2.74228	up
ACE	0.773437	0.81247	3.39977	0.0114924	0.118633	-2.7433	up
LDLRAD2	-0.604698	0.728392	-3.39617	0.0115488	0.118962	-2.74827	down
CHI3L1	2.21855	1.59979	3.39348	0.0115912	0.118978	-2.75199	up
CRYAB	-1.2067	3.76388	-3.39345	0.0115916	0.118978	-2.75202	down
IFI30	1.92381	4.77751	3.39343	0.0115919	0.118978	-2.75205	up
IKBKE	0.582984	0.862809	3.39306	0.0115977	0.118978	-2.75256	up
ASB2	-0.612098	0.86032	-3.39274	0.0116027	0.118978	-2.753	down
C12orf75	-1.38689	3.56336	-3.39218	0.0116116	0.119003	-2.75378	down
KAZALD1	-0.769247	1.06958	-3.38994	0.0116471	0.119235	-2.75687	down
RNASET2	0.961263	3.38704	3.38603	0.0117092	0.119672	-2.76227	up
ITGA10	-1.234	2.66231	-3.38446	0.0117343	0.119849	-2.76444	down
MYO1D	-0.756449	4.29028	-3.38209	0.0117722	0.120095	-2.76772	down
RESF1	0.587719	2.60337	3.3816	0.01178	0.120095	-2.76839	up
ISG15	0.628687	3.0769	3.38093	0.0117908	0.120095	-2.76932	up
LBH	-0.59777	3.56017	-3.38064	0.0117954	0.120095	-2.76972	down
FMN1	0.739382	1.27681	3.37893	0.0118229	0.120095	-2.77208	up
STAC	-0.73179	0.863448	-3.37648	0.0118626	0.120312	-2.77548	down
RAPGEF1	0.764497	2.23389	3.37553	0.0118779	0.120318	-2.77679	up
TCEAL2	-0.811986	0.963362	-3.36836	0.0119946	0.120816	-2.78671	down
ARHGAP9	0.862708	2.07334	3.36639	0.0120269	0.121025	-2.78944	up
NEURL1B	0.619293	0.509059	3.36417	0.0120634	0.121025	-2.79251	up
IL16	0.764083	1.64854	3.36416	0.0120634	0.121025	-2.79252	up
BCAP31	0.750523	3.61814	3.36181	0.0121022	0.121025	-2.79578	up
SYK	1.05908	2.04372	3.36101	0.0121155	0.121025	-2.79689	up
GSTO1	0.770611	4.16683	3.36013	0.0121299	0.121049	-2.7981	up
VAMP8	1.55203	3.34903	3.36007	0.012131	0.121049	-2.79819	up
TFRC	1.01896	2.88152	3.35523	0.0122114	0.121525	-2.80489	up
COL8A2	-0.745589	2.05076	-3.35148	0.0122741	0.121696	-2.81008	down
RGL1	0.766344	1.35442	3.35014	0.0122966	0.121696	-2.81194	up
ST14	1.26711	1.39162	3.34884	0.0123184	0.121696	-2.81374	up
PRKCH	0.886868	1.8067	3.34843	0.0123254	0.121696	-2.81432	up
MEI1	0.61914	0.73193	3.34816	0.01233	0.121696	-2.81469	up
SASH3	0.974468	1.80539	3.34717	0.0123467	0.121696	-2.81607	up
RNF152	-0.794999	1.95467	-3.34638	0.01236	0.121696	-2.81716	down
PCSK6	1.46616	1.16102	3.3462	0.012363	0.121696	-2.81741	up
DTX3L	0.625816	1.57912	3.34592	0.0123677	0.121696	-2.81779	up
CD52	1.50739	2.73738	3.34401	0.0124	0.121696	-2.82044	up
LTB	0.596868	0.908637	3.34367	0.0124059	0.121696	-2.82092	up
IGHG3	2.67761	2.60668	3.34071	0.0124562	0.121997	-2.82503	up
CKMT2	-0.604331	1.01753	-3.33986	0.0124706	0.122073	-2.8262	down
GLRX	1.02797	2.59064	3.33771	0.0125074	0.12237	-2.82919	up
GDF7	-1.0516	1.64677	-3.3361	0.0125349	0.122518	-2.83142	down
UCP2	0.995002	2.32764	3.33605	0.0125358	0.122518	-2.83149	up
QKI	0.593764	3.87043	3.33461	0.0125606	0.122631	-2.83349	up
PALM2AKAP2	-0.59439	1.33204	-3.33339	0.0125816	0.122771	-2.83518	down
HLA-DMB	1.02008	4.10058	3.33227	0.0126007	0.122894	-2.83673	up
CLIC1	0.689133	5.39133	3.32822	0.0126709	0.12335	-2.84236	up
HLA-DRA	1.07195	7.65068	3.32814	0.0126722	0.12335	-2.84247	up
CCDC88C	0.66189	0.85229	3.32489	0.0127288	0.12348	-2.84699	up
ECSCR	0.943918	1.09882	3.32374	0.0127489	0.123495	-2.84859	up
IKZF1	0.896835	1.82144	3.32181	0.0127826	0.123692	-2.85127	up
TCEAL7	-0.611827	0.825876	-3.32001	0.0128143	0.123917	-2.85377	down
CD3D	0.747407	1.23846	3.31972	0.0128192	0.123917	-2.85416	up
IGKC	3.75229	5.27907	3.31877	0.012836	0.12395	-2.85549	up
RAB32	0.760935	3.01736	3.31707	0.012866	0.124017	-2.85785	up
PATJ	-0.743188	1.41922	-3.31693	0.0128684	0.124017	-2.85804	down
TBX18	-0.836937	1.95664	-3.31556	0.0128926	0.124045	-2.85995	down
FYB1	1.03498	2.28805	3.31369	0.0129256	0.124163	-2.86255	up
LY96	1.05862	2.46535	3.31335	0.0129317	0.124163	-2.86302	up
KRT16	-1.5194	1.57588	-3.31263	0.0129446	0.124223	-2.86404	down
SLA	1.30254	2.33868	3.30243	0.0131271	0.125454	-2.87823	up
ATP6AP1	0.754381	3.00447	3.2966	0.0132325	0.126332	-2.88634	up
KCTD10	-0.64538	2.40687	-3.29258	0.0133057	0.12668	-2.89193	down
UBASH3B	0.904077	1.06062	3.29193	0.0133177	0.12668	-2.89285	up
PIK3R5	0.935574	1.65485	3.28748	0.0133994	0.127265	-2.89904	up
ERCC6	-0.688979	2.09599	-3.28512	0.0134429	0.127293	-2.90233	down
GNA15	0.981964	1.26794	3.28319	0.0134786	0.127492	-2.90502	up
DISC1	0.746431	1.58826	3.2824	0.0134933	0.127492	-2.90613	up
CD163	2.13737	3.74076	3.28145	0.0135109	0.127492	-2.90745	up
HLA-DPA1	0.897707	6.57472	3.28108	0.0135179	0.127492	-2.90797	up
MACC1	0.823416	1.10116	3.28074	0.0135242	0.127492	-2.90844	up
GPR1	0.640843	0.635003	3.28072	0.0135246	0.127492	-2.90847	up
MAFK	-0.645757	2.41166	-3.28065	0.0135259	0.127492	-2.90857	down
WHRN	0.648094	0.49279	3.2745	0.0136408	0.128185	-2.91715	up
ARRB2	1.13138	2.95584	3.26994	0.0137267	0.128762	-2.92351	up
TTYH3	1.17119	2.08725	3.2688	0.0137484	0.128762	-2.92511	up
SLC39A11	0.751569	2.07527	3.26795	0.0137644	0.128762	-2.92629	up
PLVAP	1.56273	1.96882	3.2675	0.0137729	0.128762	-2.92691	up
CLMN	0.648812	0.869078	3.26746	0.0137737	0.128762	-2.92697	up
PARP9	0.617449	2.14746	3.26366	0.0138461	0.128938	-2.93228	up
SIGLEC15	0.637065	0.649556	3.26034	0.0139095	0.129117	-2.93692	up
PTPRCAP	0.656007	1.05922	3.25807	0.0139532	0.129117	-2.94009	up
C1orf162	0.944058	1.51373	3.25743	0.0139655	0.129117	-2.94098	up
COL13A1	-0.883322	1.31939	-3.25721	0.0139697	0.129117	-2.94129	down
JCHAIN	2.77868	2.8949	3.25656	0.0139823	0.129117	-2.9422	up
PPIF	0.783002	1.26806	3.25643	0.0139848	0.129117	-2.94239	up
SYNC	-0.968465	1.23254	-3.25626	0.0139881	0.129117	-2.94262	down
PGD	1.47682	2.6452	3.25424	0.0140271	0.129325	-2.94545	up
SYNPO2	-1.50745	2.86535	-3.25152	0.0140798	0.129462	-2.94924	down
TDO2	1.80021	1.11143	3.25042	0.0141011	0.129493	-2.95078	up
EDEM1	0.622094	2.1555	3.24969	0.0141154	0.12956	-2.9518	up
TSPAN2	-1.44706	1.84917	-3.24662	0.0141754	0.129717	-2.9561	down
ARRB1	0.917713	1.78416	3.24492	0.0142086	0.129901	-2.95847	up
CCDC190	-0.756605	0.557385	-3.24258	0.0142547	0.130066	-2.96175	down
C11orf96	-1.62657	3.44055	-3.24	0.0143056	0.130296	-2.96536	down
ADA2	1.19619	2.52017	3.23802	0.0143448	0.130439	-2.96813	up
DNASE1L3	1.12853	0.830872	3.23738	0.0143575	0.130489	-2.96903	up
BTN3A3	0.62397	1.77692	3.23099	0.0144849	0.130943	-2.97798	up
VSIG4	1.24078	3.55399	3.22497	0.014606	0.13187	-2.98641	up
BCAM	-0.711493	2.09343	-3.2216	0.0146742	0.132162	-2.99113	down
MYD88	1.05299	1.73695	3.221	0.0146863	0.132162	-2.99197	up
SUGCT	-1.36198	3.48933	-3.21998	0.0147071	0.132162	-2.9934	down
IGLV1-40	1.67735	1.52272	3.21528	0.0148032	0.132573	-2.99999	up
FADS3	-0.747471	2.8366	-3.21468	0.0148155	0.132573	-3.00084	down
SLC7A7	0.897038	2.06831	3.21434	0.0148225	0.132573	-3.00131	up
IGLC2	3.32098	3.64179	3.21238	0.0148627	0.132702	-3.00406	up
RENBP	0.746425	1.85261	3.20623	0.0149899	0.133224	-3.01268	up
ATP8B4	1.17313	2.26537	3.20404	0.0150356	0.133224	-3.01577	up
PTPN7	0.67858	0.959779	3.20329	0.0150512	0.133224	-3.01681	up
IGHV3-23	2.13749	2.07682	3.20258	0.0150659	0.133272	-3.0178	up
OSMR	0.58843	2.47179	3.20073	0.0151047	0.133488	-3.02041	up
DOK2	1.00191	1.64459	3.19907	0.0151395	0.133732	-3.02274	up
LILRB5	0.933204	0.929559	3.19598	0.0152044	0.13387	-3.02707	up
IFIT1	0.580878	2.16317	3.19595	0.0152052	0.13387	-3.02712	up
ROR1	-0.883743	1.09479	-3.19092	0.0153117	0.134657	-3.03418	down
SCARA3	-1.4973	2.71067	-3.18922	0.0153478	0.134717	-3.03657	down
COTL1	1.29616	3.14404	3.18863	0.0153604	0.134717	-3.0374	up
TNFSF13B	1.1498	2.04808	3.18797	0.0153745	0.134717	-3.03833	up
ATP6AP1L	-0.626708	0.998845	-3.18637	0.0154088	0.134827	-3.04058	down
PPP1R12A	-0.644978	3.56347	-3.18489	0.0154404	0.135007	-3.04265	down
MPDZ	-0.702319	2.21629	-3.18296	0.0154818	0.135211	-3.04537	down
CACNA1C	-0.79874	1.57791	-3.18108	0.0155223	0.135246	-3.04801	down
MS4A6A	1.15165	5.0464	3.17899	0.0155675	0.135493	-3.05096	up
GIMAP5	0.716449	1.29416	3.17842	0.0155798	0.135493	-3.05175	up
PTGIR	-0.625618	1.905	-3.17607	0.0156307	0.135808	-3.05506	down
CYFIP2	-1.19511	2.43936	-3.17351	0.0156866	0.135851	-3.05866	down
LTBP2	-0.614604	5.24	-3.17065	0.0157491	0.136067	-3.06269	down
FRY	-0.673219	2.12372	-3.16857	0.0157947	0.136067	-3.06561	down
IGHV4-31	1.05673	0.720745	3.16842	0.015798	0.136067	-3.06582	up
MPP7	-0.972378	1.28702	-3.16739	0.0158205	0.136067	-3.06726	down
TNFAIP8L2	0.909778	1.4778	3.16714	0.0158261	0.136067	-3.06762	up
PGR	-0.706924	1.00075	-3.16702	0.0158286	0.136067	-3.06779	down
PALLD	-1.04571	3.84219	-3.16645	0.0158412	0.136067	-3.06859	down
NPL	1.51926	2.73972	3.16496	0.0158741	0.136137	-3.07069	up
CLDN1	1.13467	1.6624	3.16381	0.0158996	0.13624	-3.07231	up
PLEKHO2	1.24024	2.44243	3.16248	0.0159291	0.136356	-3.07418	up
RAB7B	0.642436	1.15241	3.15543	0.0160862	0.136938	-3.08412	up
CNN3	-0.621951	4.37158	-3.1548	0.0161004	0.136938	-3.08501	down
ITGA7	-1.06079	2.22781	-3.14925	0.0162252	0.137387	-3.09282	down
ARHGEF28	-0.648	1.83137	-3.14838	0.016245	0.137436	-3.09405	down
GK	1.12499	1.79725	3.14306	0.0163658	0.137766	-3.10154	up
TENT2	0.62499	3.22481	3.14229	0.0163834	0.137766	-3.10263	up
PAG1	0.705875	1.43421	3.14189	0.0163926	0.137781	-3.1032	up
CLDN7	0.610207	0.589986	3.14141	0.0164035	0.13781	-3.10387	up
RNF135	0.659484	1.95151	3.13915	0.0164553	0.13812	-3.10706	up
BAZ1A	0.609819	1.50058	3.13864	0.0164672	0.138133	-3.10779	up
NOD2	0.58703	0.781172	3.13832	0.0164745	0.138133	-3.10824	up
CPM	0.956548	1.98423	3.13756	0.0164919	0.138133	-3.1093	up
TMEM119	1.44385	1.30492	3.13204	0.0166194	0.138682	-3.11709	up
PLXND1	1.10454	3.5682	3.12858	0.0166998	0.138937	-3.12197	up
CYRIB	0.971261	3.61294	3.12586	0.0167635	0.13938	-3.12582	up
HK2	0.87001	1.12782	3.12531	0.0167762	0.13938	-3.12659	up
LYN	1.07391	2.15781	3.12523	0.0167783	0.13938	-3.12671	up
SLC2A3	1.23346	2.62487	3.12235	0.0168458	0.139568	-3.13077	up
C4orf48	0.801552	1.54586	3.12081	0.0168822	0.139657	-3.13295	up
PSD4	0.901745	1.35256	3.12049	0.0168896	0.139657	-3.1334	up
CDKN2A	0.866437	1.6246	3.11906	0.0169235	0.13967	-3.13542	up
FCER1A	0.994998	1.14568	3.11895	0.0169261	0.13967	-3.13558	up
SLC40A1	1.20343	3.81283	3.11617	0.016992	0.139971	-3.13951	up
DGLUCY	0.687879	1.98876	3.10836	0.0171786	0.140911	-3.15054	up
NAGA	0.648719	2.16701	3.10273	0.0173144	0.141552	-3.1585	up
LIMK1	0.700465	1.54559	3.10189	0.0173347	0.141637	-3.15969	up
DDR2	-0.668468	2.99365	-3.10151	0.0173439	0.141637	-3.16022	down
RNASE6	1.13855	2.30118	3.10123	0.0173507	0.141637	-3.16062	up
HCK	1.18097	2.44718	3.10076	0.0173622	0.141637	-3.16128	up
FGF7	1.54537	3.14823	3.09789	0.0174321	0.141919	-3.16535	up
LEFTY2	-0.744853	0.54539	-3.09765	0.0174379	0.141919	-3.16568	down
MYO7A	0.622518	0.750581	3.09741	0.0174437	0.141919	-3.16602	up
PDE5A	-1.17327	4.25902	-3.09644	0.0174675	0.141991	-3.1674	down
FMNL1	1.06718	1.84156	3.09282	0.0175564	0.142434	-3.17253	up
TAFA5	-0.769827	0.489685	-3.09265	0.0175604	0.142434	-3.17276	down
PYGB	-0.600092	2.6562	-3.09057	0.0176117	0.142522	-3.1757	down
ANKRD28	0.744346	2.49225	3.08982	0.0176302	0.142522	-3.17676	up
SUSD1	0.586246	1.37468	3.08829	0.0176681	0.142621	-3.17893	up
NOTCH3	-0.671937	3.23785	-3.08453	0.0177615	0.143188	-3.18426	down
TPM3	1.07634	4.9117	3.08298	0.0178001	0.143312	-3.18645	up
CD209	1.13499	1.2951	3.08203	0.017824	0.14338	-3.1878	up
FGR	1.26827	1.58609	3.08118	0.0178451	0.143488	-3.189	up
STEAP3	0.612499	1.34397	3.07984	0.0178786	0.143512	-3.19089	up
OLFML2B	0.644931	2.31452	3.07779	0.0179302	0.143674	-3.19381	up
EPB41L3	1.35237	2.66238	3.07741	0.0179396	0.143687	-3.19434	up
RGS10	0.756112	3.15447	3.07162	0.018086	0.144423	-3.20254	up
SLC2A9	0.719701	1.1027	3.07124	0.0180957	0.144423	-3.20309	up
CASP10	0.593159	1.08883	3.07082	0.0181064	0.144423	-3.20368	up
PDLIM5	-0.794834	4.59089	-3.07066	0.0181105	0.144423	-3.20391	down
PPP1CB	-0.837984	5.27734	-3.0704	0.0181171	0.144423	-3.20428	down
TRBC2	0.821183	1.77934	3.06927	0.0181459	0.144466	-3.20588	up
CCL19	2.58246	1.75182	3.06845	0.0181668	0.144571	-3.20704	up
BTN3A2	0.612549	2.26808	3.06669	0.0182117	0.14476	-3.20954	up
TDP2	0.702251	2.41706	3.0663	0.0182216	0.14476	-3.21008	up
LRRC25	1.2507	1.68651	3.06629	0.0182218	0.14476	-3.2101	up
ANKS1B	-0.78535	1.29897	-3.06327	0.0182993	0.145065	-3.21438	down
IRF8	0.968131	2.62545	3.06024	0.0183773	0.145435	-3.21868	up
ITGAL	0.790176	1.64108	3.0594	0.018399	0.14549	-3.21987	up
BLVRA	0.58979	2.77609	3.05797	0.0184361	0.145651	-3.2219	up
SLC43A2	0.896492	1.68079	3.05621	0.0184818	0.145826	-3.2244	up
SHC4	-0.791251	1.57597	-3.05537	0.0185035	0.145873	-3.22558	down
AK1	-0.665201	3.11163	-3.05293	0.0185671	0.146053	-3.22904	down
NPNT	-1.41926	3.14567	-3.05238	0.0185815	0.146053	-3.22983	down
PLN	-2.0239	4.16438	-3.05238	0.0185815	0.146053	-3.22983	down
SPNS2	0.609102	0.590146	3.05014	0.0186401	0.146354	-3.23301	up
LIMCH1	-1.01549	3.15965	-3.04955	0.0186556	0.146388	-3.23385	down
BCAR1	-0.783658	2.25211	-3.04884	0.0186743	0.146473	-3.23486	down
WNT5B	0.619566	0.722977	3.04802	0.0186957	0.14654	-3.23602	up
LYL1	0.587162	1.33428	3.04575	0.0187555	0.146595	-3.23924	up
TSPAN14	0.768078	2.02542	3.04465	0.0187847	0.146595	-3.24081	up
HPCAL1	0.870328	2.13824	3.04262	0.0188384	0.146838	-3.24369	up
LILRA6	0.842044	0.939603	3.04258	0.0188396	0.146838	-3.24375	up
HMGB3	0.610246	0.688833	3.04125	0.0188746	0.146987	-3.24563	up
RBM47	1.08154	2.06182	3.04091	0.0188839	0.146998	-3.24612	up
IGHG4	2.18055	1.97354	3.03971	0.0189157	0.146999	-3.24782	up
ATF5	0.614781	1.02983	3.03796	0.0189622	0.147066	-3.2503	up
FOXS1	-0.802331	1.09578	-3.03585	0.0190188	0.147245	-3.25331	down
ARRDC3	0.696204	3.1361	3.034	0.0190683	0.14738	-3.25593	up
ALDH1A2	0.973838	1.93265	3.03364	0.019078	0.14738	-3.25644	up
SLC2A5	1.44091	1.33249	3.03154	0.0191346	0.147602	-3.25943	up
JPT1	0.716343	2.27577	3.03097	0.0191499	0.147608	-3.26024	up
TXNIP	1.11985	4.9765	3.03085	0.0191532	0.147608	-3.26041	up
BIN2	0.95205	1.66322	3.02798	0.0192306	0.148081	-3.26448	up
IGHV1-2	1.47028	0.757146	3.02477	0.0193179	0.148583	-3.26905	up
GAS7	1.13463	1.80192	3.02397	0.0193397	0.148583	-3.27018	up
ADAM15	0.924702	2.01874	3.02386	0.0193428	0.148583	-3.27035	up
KITLG	0.675522	1.25578	3.02373	0.0193463	0.148583	-3.27053	up
MTSS1	0.96866	2.21064	3.02264	0.0193759	0.148583	-3.27207	up
ARL4C	0.943148	2.03416	3.02204	0.0193923	0.148586	-3.27292	up
TRPV2	0.802352	2.20565	3.01711	0.0195277	0.149069	-3.27994	up
RHBDF1	-0.595456	1.81548	-3.01696	0.0195317	0.149069	-3.28015	down
SPARCL1	-1.42568	5.57813	-3.01148	0.0196834	0.14952	-3.28795	down
CDH5	0.889053	1.0586	3.00843	0.0197683	0.149978	-3.29229	up
ITGA1	-1.4304	3.64128	-3.00815	0.0197761	0.149978	-3.29269	down
NBEAL1	-0.836726	2.93419	-3.00768	0.0197892	0.150016	-3.29335	down
MXRA5	1.18848	1.80977	3.00491	0.0198669	0.15042	-3.2973	up
PSTPIP1	0.838447	1.67655	2.99862	0.020044	0.151329	-3.30625	up
HEY2	-0.835635	1.12827	-2.99443	0.0201629	0.151777	-3.31221	down
PIM2	0.61242	1.02691	2.99395	0.0201766	0.151777	-3.3129	up
FAM20A	0.834104	1.63028	2.99365	0.0201852	0.151777	-3.31333	up
RPS6KA1	0.996492	1.80463	2.98943	0.020306	0.152234	-3.31934	up
HYI	-0.60585	2.39233	-2.98856	0.0203309	0.152234	-3.32058	down
HAUS7	-0.690765	2.49931	-2.98791	0.0203497	0.152234	-3.32151	down
TMBIM6	0.647419	5.07519	2.98781	0.0203526	0.152234	-3.32165	up
PYGL	0.891187	2.52281	2.98248	0.0205065	0.153076	-3.32924	up
TIE1	0.66168	1.09977	2.97988	0.020582	0.153534	-3.33295	up
FYN	0.875502	2.45833	2.97929	0.0205992	0.153534	-3.33379	up
ZNF483	-0.600953	1.47395	-2.97848	0.0206231	0.153534	-3.33496	down
CPED1	-0.95186	3.0187	-2.97825	0.0206295	0.153534	-3.33527	down
FCGR2A	1.39746	4.23042	2.9781	0.020634	0.153534	-3.33549	up
IGLV1-47	1.17153	0.711957	2.97347	0.0207698	0.15401	-3.3421	up
SLC11A1	1.86994	2.42413	2.97337	0.0207727	0.15401	-3.34224	up
PALMD	0.593382	0.857481	2.97134	0.0208323	0.154206	-3.34513	up
AJUBA	-0.596577	1.07822	-2.96817	0.0209262	0.154469	-3.34966	down
HIF3A	-0.628224	0.527171	-2.96495	0.0210219	0.154868	-3.35425	down
PCK2	0.610079	1.53321	2.96412	0.0210465	0.154954	-3.35543	up
FUCA2	0.716034	2.32739	2.96197	0.0211107	0.154954	-3.35849	up
MMP13	0.776119	0.543944	2.95567	0.0213	0.155741	-3.36749	up
BLOC1S2	0.685858	2.87964	2.95474	0.0213283	0.155825	-3.36882	up
ASPN	-1.80425	4.44478	-2.95369	0.0213601	0.155996	-3.37032	down
ADRA2C	-1.05928	0.837989	-2.95295	0.0213824	0.156092	-3.37137	down
RAVER2	-0.669044	1.14321	-2.95192	0.0214136	0.156092	-3.37284	down
C14orf132	-0.594922	0.944789	-2.94687	0.0215677	0.15671	-3.38006	down
GCLC	0.597121	1.9734	2.94621	0.0215877	0.156794	-3.38099	up
IGLV3-1	1.73089	1.29415	2.94472	0.0216334	0.156839	-3.38312	up
SLC9B2	0.602132	1.24545	2.94463	0.0216362	0.156839	-3.38325	up
AC002996.1	-0.63471	1.47943	-2.94235	0.0217065	0.157285	-3.38652	down
GSDME	0.736527	1.73416	2.94167	0.0217272	0.157315	-3.38748	up
CYTH4	1.19547	2.89845	2.94073	0.0217565	0.15741	-3.38883	up
FBP1	0.834422	0.95791	2.94015	0.0217743	0.15741	-3.38966	up
TRIB1	0.663959	1.16793	2.93746	0.0218575	0.157888	-3.3935	up
ADSS1	-0.747349	1.16073	-2.93508	0.0219315	0.158223	-3.3969	down
TCIRG1	0.921697	3.52838	2.93441	0.0219526	0.158223	-3.39786	up
CD300C	0.66089	0.85819	2.93378	0.021972	0.158223	-3.39875	up
STK32A	-0.583112	0.721427	-2.93207	0.0220255	0.158439	-3.4012	down
LAYN	-0.77335	1.17564	-2.93015	0.0220857	0.158439	-3.40394	down
PPP2R2B	-0.746112	0.877407	-2.92936	0.0221106	0.158439	-3.40508	down
GIMAP8	0.612226	1.07745	2.92843	0.0221398	0.158439	-3.40641	up
LAT2	1.08527	2.21838	2.92537	0.0222361	0.158524	-3.41077	up
RGS4	-1.02159	3.07811	-2.92291	0.0223141	0.158775	-3.4143	down
EPHX1	0.866737	2.02819	2.92256	0.0223253	0.158794	-3.4148	up
GPR84	0.669042	0.792854	2.91734	0.0224914	0.159229	-3.42226	up
RGPD6	-0.646333	2.289	-2.91708	0.0224999	0.159229	-3.42264	down
SPSB1	-0.73151	2.04176	-2.91601	0.022534	0.159229	-3.42416	down
SULT1A1	0.728589	0.956217	2.91552	0.0225497	0.159229	-3.42486	up
LILRB4	1.34723	2.70695	2.91481	0.0225725	0.159229	-3.42588	up
PDXK	0.844337	3.28333	2.91476	0.0225741	0.159229	-3.42595	up
JAG1	-0.918096	3.90981	-2.9146	0.0225794	0.159229	-3.42619	down
PRDM6	-0.871727	1.55095	-2.91443	0.0225848	0.159229	-3.42642	down
TNFRSF14	0.796903	2.14977	2.91289	0.0226343	0.159402	-3.42863	up
ADAM33	-0.940483	0.94143	-2.91121	0.0226886	0.159603	-3.43104	down
PARVA	-0.580447	2.63451	-2.9055	0.0228736	0.16065	-3.4392	down
NAP1L3	-0.628273	1.304	-2.90532	0.0228794	0.16065	-3.43946	down
DSE	0.669559	3.14818	2.90452	0.0229054	0.16065	-3.4406	up
ADAMTS1	-1.0424	2.76611	-2.904	0.0229226	0.16065	-3.44135	down
PFN2	-0.821624	2.82757	-2.90394	0.0229244	0.16065	-3.44144	down
FXYD1	-1.22765	2.57027	-2.89948	0.0230705	0.160887	-3.44782	down
S100A9	2.59617	4.11747	2.8988	0.0230929	0.160922	-3.4488	up
ARHGAP27	0.839754	1.80444	2.8978	0.023126	0.161091	-3.45024	up
ACVRL1	1.02071	1.93568	2.89713	0.0231477	0.161117	-3.45118	up
MERTK	0.662004	2.05916	2.89636	0.0231733	0.161117	-3.45229	up
GGT1	0.813438	0.808444	2.89544	0.0232036	0.161117	-3.4536	up
IGLV2-23	1.21986	1.23355	2.89523	0.0232107	0.161117	-3.45391	up
MS4A4A	1.24933	3.20867	2.89507	0.0232159	0.161117	-3.45414	up
ACKR1	1.22598	0.783844	2.89413	0.0232469	0.161268	-3.45548	up
BRI3	0.608194	3.62556	2.89361	0.0232641	0.161289	-3.45622	up
PLAT	0.970519	2.70693	2.89289	0.0232881	0.161312	-3.45726	up
LDB2	0.81764	1.15811	2.88858	0.0234315	0.161822	-3.46343	up
DGKZ	0.591687	1.95203	2.88718	0.0234783	0.161993	-3.46544	up
EFTUD2	0.660545	2.58442	2.88621	0.0235111	0.161993	-3.46684	up
IL2RG	0.64877	1.10432	2.88582	0.023524	0.161993	-3.46739	up
HMOX1	2.46518	3.08645	2.88174	0.0236613	0.162389	-3.47324	up
GULP1	-1.22226	2.90832	-2.88145	0.0236711	0.162389	-3.47365	down
H3C4	0.771076	2.82758	2.87749	0.0238052	0.162829	-3.47933	up
LUM	1.9837	6.40623	2.87675	0.0238304	0.162829	-3.48039	up
ENTPD1	0.64198	2.67975	2.87502	0.0238893	0.162989	-3.48287	up
PROM1	-0.708875	0.495436	-2.87499	0.0238903	0.162989	-3.48291	down
EMILIN2	1.50095	2.20947	2.87301	0.0239578	0.163329	-3.48575	up
PDLIM4	-0.696276	1.86104	-2.87172	0.0240019	0.163449	-3.4876	down
EPHB4	0.732295	0.864355	2.87014	0.0240561	0.163588	-3.48986	up
PLEKHM1	0.603974	2.13383	2.86558	0.0242134	0.163986	-3.4964	up
ICAM2	0.69476	1.30696	2.86498	0.024234	0.164066	-3.49726	up
ISYNA1	-0.726153	1.62628	-2.86416	0.0242623	0.164105	-3.49843	down
RASSF5	0.666496	1.38933	2.86159	0.0243517	0.164326	-3.50212	up
ERG	-0.661339	2.77739	-2.86072	0.0243818	0.164326	-3.50337	down
TMEM70	0.589363	1.89592	2.85272	0.0246624	0.165337	-3.51485	up
SH3BP1	0.609561	1.01547	2.85015	0.0247532	0.165694	-3.51854	up
FGD2	0.993019	2.20299	2.84981	0.024765	0.165694	-3.51902	up
HIP1	-0.667678	2.15102	-2.84865	0.0248063	0.165763	-3.5207	down
CCL18	1.8219	2.70367	2.84273	0.0250171	0.166743	-3.52919	up
ADAM8	1.89823	1.84648	2.83838	0.0251732	0.167195	-3.53543	up
AMPD3	0.982894	1.5924	2.83004	0.0254755	0.168184	-3.54741	up
SH3TC1	0.930053	1.92497	2.82936	0.0255004	0.168184	-3.54839	up
CSF1R	1.27596	3.36091	2.82892	0.0255166	0.168184	-3.54902	up
AP2S1	0.637349	2.97383	2.82835	0.0255374	0.168184	-3.54984	up
SNX20	0.580354	0.899729	2.82797	0.0255513	0.168184	-3.55039	up
IGHV4-34	1.06915	0.637761	2.82727	0.0255767	0.168184	-3.55138	up
HLA-E	0.626485	5.41615	2.82623	0.0256149	0.168197	-3.55288	up
HM13	0.583163	2.82255	2.82473	0.02567	0.168261	-3.55503	up
AEBP1	-0.586719	6.16837	-2.81956	0.025861	0.168916	-3.56247	down
LGR6	-0.88579	0.990058	-2.81684	0.025962	0.169277	-3.56638	down
NAIP	0.828522	2.47164	2.81635	0.0259802	0.169277	-3.56708	up
KIAA0930	0.668506	2.6699	2.8139	0.0260717	0.169517	-3.57061	up
PELO	-0.853587	2.51901	-2.80693	0.0263333	0.170735	-3.58061	down
GMDS	-0.589989	2.24541	-2.80575	0.026378	0.1708	-3.58231	down
IGLC1	2.41988	2.46842	2.80519	0.0263991	0.170866	-3.58311	up
ARHGAP30	0.977273	1.84559	2.80474	0.0264165	0.170919	-3.58377	up
H2AC4	0.585488	2.54657	2.80411	0.0264403	0.171014	-3.58468	up
TWF2	0.767513	2.65339	2.80271	0.0264934	0.171217	-3.58669	up
IGKV3-11	2.32769	1.83156	2.80255	0.0264994	0.171217	-3.58691	up
KLF15	-0.735548	0.851656	-2.8016	0.0265355	0.171331	-3.58828	down
GGA2	0.695911	2.57758	2.80115	0.0265526	0.171382	-3.58893	up
CRISPLD1	-1.16876	3.63721	-2.79857	0.0266512	0.171537	-3.59264	down
RYR2	-0.83314	0.605776	-2.79839	0.0266579	0.171537	-3.59289	down
RNASE1	2.73555	4.6937	2.79773	0.0266832	0.171537	-3.59384	up
FGD3	0.580253	0.904794	2.79767	0.0266856	0.171537	-3.59393	up
TACC3	0.661776	0.86208	2.79692	0.0267143	0.171537	-3.59501	up
JAML	0.998928	2.22403	2.79426	0.0268165	0.172007	-3.59883	up
IL10RA	1.18707	2.77325	2.79342	0.0268489	0.172068	-3.60005	up
CNDP2	0.905067	3.12431	2.79111	0.0269382	0.172312	-3.60337	up
RAB3IL1	0.594858	1.06926	2.78912	0.0270152	0.172613	-3.60623	up
EDIL3	-0.80715	4.47294	-2.78606	0.0271344	0.172733	-3.61064	down
RELT	0.748771	1.20748	2.78049	0.0273523	0.173584	-3.61865	up
DLG3	-0.672661	1.47603	-2.77931	0.0273987	0.1737	-3.62035	down
ARHGAP25	0.675895	1.50991	2.77796	0.027452	0.17386	-3.6223	up
MFNG	0.752825	1.45199	2.7759	0.0275335	0.174138	-3.62526	up
WAS	0.822856	1.44079	2.77471	0.0275805	0.174316	-3.62697	up
CD55	-1.14008	3.1533	-2.77354	0.027627	0.174491	-3.62866	down
CLEC10A	0.87773	1.13825	2.77249	0.0276688	0.174624	-3.63017	up
IGHV3-66	0.967578	0.572619	2.77168	0.027701	0.174642	-3.63134	up
ADAM9	0.770328	4.19067	2.77036	0.0277537	0.174642	-3.63324	up
BLID	-0.604389	1.01053	-2.76996	0.0277696	0.174678	-3.63381	down
MILR1	0.834772	2.25374	2.76496	0.0279699	0.175425	-3.641	up
TES	-0.728189	3.08727	-2.76489	0.0279728	0.175425	-3.64111	down
PLSCR4	-0.678362	2.9201	-2.76431	0.0279961	0.175442	-3.64194	down
STAB1	1.63374	3.91141	2.76421	0.0280003	0.175442	-3.64209	up
EPHB2	0.725818	0.938319	2.76378	0.0280176	0.175464	-3.64271	up
FBXL2	-0.65953	1.66771	-2.7607	0.0281418	0.176074	-3.64714	down
IGKV2-28	2.3642	2.35084	2.75841	0.0282348	0.176323	-3.65044	up
MMP23B	-1.03855	1.77426	-2.75788	0.0282563	0.176323	-3.6512	down
CD74	1.07245	7.89539	2.75719	0.0282843	0.176361	-3.65219	up
CTSZ	0.966499	5.92928	2.75444	0.0283966	0.176754	-3.65616	up
CSK	0.695327	2.3235	2.75395	0.0284166	0.176754	-3.65686	up
ERBB4	-0.701413	1.93704	-2.75387	0.02842	0.176754	-3.65698	down
CD28	1.43673	1.92485	2.75321	0.0284471	0.176754	-3.65793	up
RGS1	1.19031	3.63094	2.75285	0.0284616	0.176754	-3.65844	up
STMN1	0.672642	2.45206	2.75102	0.0285366	0.17702	-3.66108	up
OSBPL8	0.756024	3.32626	2.74923	0.0286103	0.177219	-3.66366	up
ADAM28	0.627147	2.4089	2.74757	0.0286791	0.177385	-3.66606	up
IGHV1-18	1.27902	1.08516	2.74736	0.0286876	0.177385	-3.66636	up
ATP6V0D1	0.727856	2.93802	2.74646	0.0287247	0.177555	-3.66765	up
ABCB1	0.581916	0.886211	2.7443	0.0288143	0.177617	-3.67076	up
MNDA	0.886742	2.54228	2.73796	0.0290789	0.178383	-3.6799	up
H2BC11	0.59716	3.36539	2.73793	0.0290801	0.178383	-3.67995	up
ATG7	0.677451	3.14725	2.73769	0.02909	0.178383	-3.68028	up
RCAN2	-1.4017	3.23066	-2.73748	0.0290991	0.178383	-3.6806	down
MOXD1	0.597103	0.45508	2.73606	0.0291587	0.178492	-3.68265	up
CSF2RB	0.796927	1.14922	2.736	0.029161	0.178492	-3.68272	up
FERMT3	1.26733	2.66052	2.73554	0.0291805	0.178492	-3.68339	up
IGF2R	0.739482	2.35531	2.73468	0.0292166	0.178588	-3.68463	up
UPP1	0.800651	2.02535	2.73406	0.0292428	0.178615	-3.68552	up
CR1	0.817262	1.08933	2.73182	0.0293373	0.178968	-3.68875	up
COL14A1	-0.748836	5.00437	-2.73178	0.0293391	0.178968	-3.68881	down
TBC1D2	0.645872	1.42014	2.73074	0.0293831	0.179118	-3.69031	up
HS3ST2	0.854951	0.903932	2.73046	0.0293949	0.179131	-3.69071	up
RPS2	0.632274	5.70176	2.72906	0.0294543	0.179335	-3.69273	up
RGS16	0.770665	1.10073	2.72624	0.0295742	0.179678	-3.69679	up
SLC12A7	0.583332	1.23923	2.72296	0.0297147	0.180033	-3.70152	up
BMPR1A	-0.810328	2.5081	-2.72266	0.0297276	0.180033	-3.70196	down
PRDM1	0.650646	0.987779	2.72244	0.029737	0.180033	-3.70227	up
AOAH	0.775541	1.9415	2.72131	0.0297855	0.18015	-3.7039	up
PGK1	0.892288	5.11425	2.71909	0.0298812	0.18044	-3.70711	up
CLDN5	0.798391	0.896096	2.71803	0.0299267	0.180651	-3.70863	up
GCNT1	0.75958	1.44483	2.7127	0.0301582	0.181689	-3.71633	up
C1QA	1.10754	5.74332	2.71249	0.0301673	0.181689	-3.71663	up
MCOLN1	0.63649	1.44495	2.71083	0.0302395	0.182065	-3.71901	up
RUNX1	0.790833	2.44865	2.70967	0.0302904	0.182253	-3.72069	up
GRAMD4	0.687463	1.77907	2.70705	0.0304052	0.182473	-3.72447	up
IGLV3-25	1.88599	1.46918	2.70704	0.0304054	0.182473	-3.72448	up
ECM2	-1.19921	3.69967	-2.70614	0.030445	0.182473	-3.72578	down
FOXC1	-0.818201	2.08681	-2.70436	0.0305236	0.182607	-3.72835	down
PCGF5	-0.787105	3.31549	-2.70257	0.0306026	0.182709	-3.73093	down
FLI1	0.824166	2.28151	2.70233	0.030613	0.182713	-3.73127	up
CNTN1	-1.1831	0.901127	-2.70131	0.0306584	0.182866	-3.73275	down
RNF213	0.661993	3.50836	2.70072	0.0306842	0.182961	-3.73359	up
CDO1	-0.602371	1.56216	-2.69975	0.0307275	0.18316	-3.735	down
PARP14	0.631125	2.83586	2.69651	0.0308716	0.183665	-3.73967	up
CX3CL1	-0.582485	1.80513	-2.69464	0.0309551	0.184001	-3.74237	down
CASQ2	-0.944009	0.624839	-2.69453	0.0309599	0.184001	-3.74252	down
PPP1R3C	-1.58168	3.47024	-2.6937	0.0309974	0.184001	-3.74373	down
FXYD5	0.702329	3.19835	2.69291	0.0310327	0.184092	-3.74487	up
IFITM1	1.07229	3.33054	2.68807	0.0312505	0.185029	-3.75185	up
ALOX5	1.16479	2.66079	2.68733	0.0312839	0.185109	-3.75291	up
IGKV1D-39	2.30374	2.52243	2.68616	0.0313369	0.185356	-3.7546	up
PARP12	0.727936	2.48141	2.68597	0.0313456	0.185356	-3.75488	up
PDGFB	0.6385	0.970756	2.68535	0.0313736	0.185379	-3.75577	up
OSBPL3	0.64738	1.48981	2.68082	0.0315799	0.185966	-3.76231	up
RASSF4	0.778926	2.9383	2.68059	0.0315906	0.185966	-3.76265	up
EGLN3	0.763261	1.14006	2.67894	0.0316661	0.186183	-3.76503	up
GNG12	-0.593563	2.94027	-2.6771	0.0317506	0.186337	-3.76768	down
TRIM36	-0.589495	0.959453	-2.67678	0.0317651	0.186337	-3.76814	down
COL11A1	1.1822	1.12117	2.67606	0.0317984	0.186337	-3.76919	up
ARHGAP45	0.849846	2.24158	2.67598	0.0318018	0.186337	-3.76929	up
TRBC1	0.790328	1.10026	2.66605	0.0322622	0.187368	-3.78363	up
TMEM150B	0.659793	0.654704	2.66513	0.0323055	0.187505	-3.78496	up
KIAA1671	-0.673543	1.93736	-2.6638	0.032368	0.18775	-3.78689	down
DNMT1	0.590796	2.09461	2.66184	0.03246	0.188127	-3.78972	up
PTPN6	1.1148	2.5461	2.66133	0.0324836	0.188127	-3.79044	up
SELENOP	1.28989	5.69557	2.65755	0.0326623	0.188632	-3.79591	up
PLSCR1	0.735163	3.42617	2.65564	0.0327527	0.188758	-3.79867	up
FGD5	0.610787	1.20947	2.65558	0.0327554	0.188758	-3.79875	up
IFI6	0.679883	4.48476	2.65537	0.0327655	0.188758	-3.79906	up
RASSF2	0.912558	1.99272	2.65453	0.0328055	0.188795	-3.80027	up
RHOG	0.619141	1.80022	2.65301	0.0328775	0.188851	-3.80246	up
CD2	0.596288	1.22381	2.653	0.0328783	0.188851	-3.80248	up
MGAT1	0.863118	3.60491	2.65246	0.0329039	0.188851	-3.80326	up
CXCL8	1.41914	1.87526	2.6502	0.033012	0.189238	-3.80652	up
CMTM3	0.763966	2.31916	2.64982	0.03303	0.189282	-3.80707	up
F13A1	1.49955	4.27666	2.64844	0.0330961	0.189427	-3.80906	up
RHOB	-1.08394	4.05989	-2.64556	0.0332346	0.189868	-3.81322	down
MMP14	0.744533	3.94791	2.64496	0.0332637	0.189972	-3.81409	up
PTGS1	0.955819	1.63595	2.64064	0.0334728	0.19035	-3.82033	up
INMT-MINDY4	-0.59749	0.800259	-2.63838	0.0335823	0.190596	-3.82359	down
CSRP2	-0.892083	2.45847	-2.63669	0.0336648	0.190682	-3.82603	down
MZB1	0.854931	0.72873	2.63604	0.0336966	0.190745	-3.82697	up
TRPC1	-0.604236	1.69379	-2.63482	0.0337564	0.191025	-3.82873	down
NLGN1	-0.725922	0.911588	-2.63217	0.0338863	0.191443	-3.83256	down
NCF4	1.06702	2.22295	2.62831	0.0340769	0.192069	-3.83814	up
MARCKS	0.661648	3.32613	2.62813	0.0340857	0.192069	-3.8384	up
LHFPL6	-0.687436	3.10377	-2.62733	0.0341255	0.192114	-3.83956	down
IGKV2-24	0.849706	0.963896	2.62692	0.0341455	0.192114	-3.84014	up
FAT3	-0.588634	0.682958	-2.6241	0.0342857	0.192448	-3.84422	down
IGKV1-33	1.97112	1.54341	2.61905	0.0345382	0.193035	-3.85152	up
PMEPA1	-0.779334	1.93193	-2.61335	0.0348253	0.193997	-3.85976	down
DMKN	-0.691022	1.77726	-2.61144	0.0349218	0.194287	-3.86251	down
APOC4-APOC2	1.01609	1.40367	2.6086	0.0350663	0.194755	-3.86662	up
KRT8	-0.902089	2.60308	-2.60729	0.0351331	0.19478	-3.86851	down
PLBD2	0.674991	2.08426	2.6071	0.0351428	0.19478	-3.86878	up
TRAF3IP3	0.862238	1.54181	2.60649	0.0351741	0.194847	-3.86967	up
BTC	-0.639635	0.557767	-2.60642	0.0351774	0.194847	-3.86976	down
AMIGO2	-0.868704	1.68143	-2.60578	0.0352104	0.194971	-3.87069	down
EEPD1	0.607051	1.05589	2.60522	0.0352391	0.195072	-3.87151	up
SIGLEC1	0.796075	1.04531	2.60449	0.0352765	0.195221	-3.87256	up
EDNRB	0.894917	0.925584	2.60173	0.0354185	0.195656	-3.87655	up
SSPN	-1.19345	3.11055	-2.60061	0.0354758	0.195914	-3.87816	down
UNC93B1	0.870134	2.3372	2.59972	0.0355219	0.195997	-3.87945	up
BAMBI	-0.799852	0.828162	-2.59898	0.03556	0.196029	-3.88052	down
FREM1	-0.699535	0.612828	-2.59825	0.0355978	0.196175	-3.88157	down
MS4A7	0.884218	3.97562	2.59707	0.0356592	0.196256	-3.88329	up
ODF3B	0.751535	1.87639	2.59445	0.0357952	0.196858	-3.88707	up
GAB1	-0.78594	2.48939	-2.59257	0.0358933	0.197155	-3.88979	down
IGKV1-39	1.61782	1.28249	2.59132	0.0359583	0.197236	-3.89159	up
PPP1CA	0.598551	3.11352	2.58378	0.036355	0.198582	-3.90249	up
SLC7A2	0.937307	2.12138	2.5803	0.0365396	0.198735	-3.90752	up
CLCN7	0.697121	2.30211	2.57919	0.0365986	0.198735	-3.90912	up
SAMD4A	-0.890593	2.18849	-2.5788	0.0366194	0.198735	-3.90968	down
SLMAP	-0.979165	3.43062	-2.57542	0.0368	0.199195	-3.91457	down
NFKBIE	0.60253	1.34767	2.57378	0.0368881	0.199497	-3.91694	up
SH3BP2	0.85943	2.02351	2.57242	0.0369614	0.199642	-3.91891	up
CTSH	1.37089	4.31086	2.5677	0.037216	0.200305	-3.92573	up
NCF1	0.646195	1.29265	2.56721	0.0372427	0.200305	-3.92644	up
IGHV3-49	1.00596	0.87093	2.5627	0.0374879	0.200809	-3.93295	up
SLC3A2	0.598123	3.14147	2.56164	0.037546	0.200888	-3.93449	up
H3C13	0.926454	2.85311	2.54803	0.0382981	0.203096	-3.95416	up
NAMPT	1.18403	3.8158	2.54671	0.0383722	0.203256	-3.95608	up
CD93	1.00632	3.00533	2.54497	0.0384697	0.203489	-3.9586	up
GLIPR2	0.77734	2.30468	2.54397	0.0385258	0.203489	-3.96004	up
SNURF	-0.724736	1.98074	-2.54318	0.0385702	0.203666	-3.96118	down
ESAM	-0.580258	2.03133	-2.54098	0.0386937	0.204036	-3.96435	down
SH3BGR	-1.03134	1.46222	-2.54076	0.0387062	0.204036	-3.96467	down
CXCL3	0.765816	0.64461	2.54018	0.0387391	0.204036	-3.96551	up
ADAMTS8	-0.784689	0.952244	-2.53829	0.0388461	0.204036	-3.96825	down
SLC1A3	0.98092	2.48285	2.53796	0.0388649	0.20406	-3.96873	up
TMC6	0.829715	2.17374	2.53642	0.0389521	0.204307	-3.97095	up
VAV1	0.849512	1.83941	2.53556	0.0390013	0.204313	-3.9722	up
SEPTIN4	-0.711032	2.9087	-2.53449	0.0390623	0.204387	-3.97375	down
PDLIM1	-0.634899	2.73469	-2.53419	0.0390793	0.204387	-3.97418	down
EFHD2	0.965543	2.11741	2.53281	0.0391577	0.20467	-3.97617	up
MPP6	-0.700065	1.67947	-2.53086	0.0392696	0.204926	-3.97899	down
APMAP	0.586297	2.5322	2.52578	0.0395618	0.205959	-3.98634	up
RNF180	-0.659782	1.62629	-2.52538	0.0395845	0.205973	-3.9869	down
ERO1A	0.740541	2.54692	2.52239	0.0397578	0.206411	-3.99123	up
PPARG	0.788161	1.23087	2.52045	0.0398705	0.20688	-3.99403	up
ANK3	-1.10308	2.51003	-2.51729	0.0400552	0.20733	-3.99861	down
ITGBL1	-1.01009	4.80482	-2.51665	0.0400925	0.207394	-3.99953	down
IGHV4-39	1.81012	1.47871	2.51563	0.040152	0.207547	-4.001	up
ARHGAP26	0.717098	2.17518	2.5134	0.0402832	0.208033	-4.00423	up
COL15A1	1.12076	4.00728	2.50848	0.0405735	0.20895	-4.01134	up
ARRDC4	0.752475	1.87767	2.50697	0.0406631	0.209295	-4.01352	up
ZNF385D	-0.595746	1.64918	-2.50518	0.0407696	0.209669	-4.01611	down
RBMS3	-0.675189	3.06702	-2.50157	0.0409855	0.210378	-4.02133	down
TUBB3	0.874459	1.12217	2.49649	0.0412909	0.211412	-4.02868	up
LPCAT2	0.618622	2.53717	2.49493	0.041385	0.211777	-4.03093	up
ATP11A	0.662809	1.33613	2.49436	0.0414195	0.211847	-4.03175	up
PRR5L	0.615677	1.63696	2.48842	0.041781	0.212815	-4.04034	up
FAM20C	0.609173	2.22927	2.47979	0.0423114	0.214574	-4.05281	up
AL049839.2	0.825327	1.45285	2.47923	0.042346	0.214576	-4.05362	up
PIM3	0.719422	1.89903	2.47872	0.0423778	0.214653	-4.05436	up
FSCN1	0.660562	2.12142	2.47767	0.0424426	0.214701	-4.05587	up
TMEM176B	0.983503	2.95478	2.47498	0.0426099	0.21526	-4.05976	up
CST3	0.599704	6.33555	2.47372	0.042689	0.215313	-4.06159	up
SGCD	-0.795449	1.70168	-2.46824	0.0430322	0.216327	-4.0695	down
TSPAN4	0.766718	3.07653	2.46323	0.0433494	0.217176	-4.07675	up
IGKV2D-28	0.981742	0.569725	2.46252	0.0433942	0.217247	-4.07777	up
SORT1	-0.58741	3.14371	-2.46163	0.043451	0.217255	-4.07906	down
SH2B3	0.842815	2.15143	2.45437	0.0439153	0.217953	-4.08955	up
TYMP	1.50212	3.76001	2.4543	0.0439196	0.217953	-4.08964	up
TM6SF1	0.740284	1.92316	2.45284	0.0440136	0.218244	-4.09175	up
GCHFR	0.716707	1.25216	2.44834	0.0443045	0.218984	-4.09825	up
ZNF521	0.665231	0.759667	2.44435	0.0445644	0.219917	-4.10402	up
ADAP2	0.966148	2.59749	2.43601	0.0451123	0.221384	-4.11607	up
VMO1	2.09276	2.81443	2.43108	0.0454393	0.222195	-4.12319	up
NEGR1	-1.08287	1.27981	-2.42802	0.0456438	0.222576	-4.12761	down
RASL11A	-0.667381	1.59671	-2.42547	0.0458148	0.222769	-4.13129	down
LRCH4	0.62169	2.05567	2.42436	0.0458889	0.222954	-4.13289	up
THBD	0.741129	2.03952	2.42272	0.0459992	0.223373	-4.13525	up
CHST11	0.663695	2.33227	2.42181	0.0460609	0.223534	-4.13657	up
TMEM176A	0.838221	1.89912	2.42149	0.0460828	0.223545	-4.13704	up
RNF149	0.736183	3.29495	2.41932	0.0462295	0.22414	-4.14017	up
C1QB	0.960145	5.39218	2.41079	0.0468113	0.225368	-4.15248	up
SCAMP2	0.694575	2.70775	2.4091	0.0469278	0.225469	-4.15493	up
CCR2	0.886073	1.51265	2.40903	0.0469321	0.225469	-4.15502	up
ADM	0.97046	0.983604	2.40659	0.0471009	0.22575	-4.15855	up
IGLL5	1.169	1.07693	2.40567	0.0471641	0.225779	-4.15987	up
IGLV8-61	0.817916	0.408958	2.40463	0.0472364	0.225922	-4.16138	up
CXCR4	1.14842	2.93583	2.40442	0.0472507	0.225922	-4.16167	up
STAT5A	0.595961	2.17098	2.40282	0.0473618	0.226142	-4.16398	up
BST2	0.972599	3.6081	2.39667	0.0477913	0.22714	-4.17286	up
COL8A1	-1.73856	5.03853	-2.39602	0.047837	0.227183	-4.1738	down
CTSG	1.09967	0.854932	2.39575	0.0478559	0.227215	-4.17419	up
IL7R	0.969639	1.36837	2.39529	0.0478885	0.22722	-4.17486	up
CD300A	1.09418	1.99428	2.38999	0.0482621	0.227946	-4.1825	up
TAPBP	0.68986	3.06634	2.38991	0.048268	0.227946	-4.18262	up
SLC12A8	0.665566	0.696946	2.38607	0.0485404	0.228444	-4.18815	up
SULF2	0.791614	2.35486	2.38379	0.0487035	0.228837	-4.19145	up
IGKV1-9	1.90135	1.34975	2.38314	0.0487497	0.22888	-4.19238	up
HSPB6	-0.882033	1.39261	-2.38078	0.0489194	0.229281	-4.19579	down
ITGB7	0.851746	1.05637	2.37736	0.0491657	0.229887	-4.20073	up
THOC3	0.717372	1.68153	2.37701	0.0491905	0.229887	-4.20122	up
IGHA1	2.44118	2.89552	2.37573	0.0492834	0.230067	-4.20308	up
SMPDL3A	0.682945	1.13601	2.37375	0.0494266	0.230421	-4.20592	up
IGHV3-21	1.08045	1.4267	2.37272	0.0495017	0.230623	-4.20741	up
AGAP3	0.616787	2.16201	2.37249	0.0495186	0.230623	-4.20775	up
CLU	-1.09942	7.4087	-2.37067	0.0496506	0.230999	-4.21036	down
CORO1A	1.04046	3.08009	2.37035	0.0496746	0.230999	-4.21084	up
SMCO4	0.629482	2.12523	2.3682	0.0498313	0.231324	-4.21393	up
AGTRAP	0.604427	2.0086	2.36597	0.0499953	0.231791	-4.21715	up
